# Supplementary material for: Mapping prenatal predictors and neurobehavioral outcomes of an epigenetic marker of neonatal inflammation – A longitudinal population-based study
Source: Brain Behav Immun. Author manuscript; Available in PMC 2025 Jan 31. (PMC11784988; doi:10.1016/j.bbi.2024.08.053)
Supplement: Supplementary material file 1 [file NIHMS2048131-supplement-Supplementary_material_file_1.xlsx]

## Sheet: Content
Supplementary results project: Mapping Prenatal Predictors and Neurobehavioral Outcomes of an Epigenetic Marker of Neonatal Inflammation – A Longitudinal Population-Based Study
Table S1. CpG sites for Ligthart MPS (Ligthart S, Marzi C, Aslibekyan S, Mendelson MM, Conneely KN, Tanaka T, et al. DNA methylation signatures of chronic low-gradeinflammation are associated with complex diseases. Genome Biol. 2016 Dec 12;17(1):255.)
Table S2. Univariate regression individual CpG sites for Ligthart EWAS
Table S3. CpG sites for Wielscher MPS (Wielscher M, Mandaviya PR, Kuehnel B, Joehanes R, Mustafa R, Robinson O, et al. DNA methylation signature of chronic low-grade inflammation and its role in cardio-respiratory diseases. Nat Commun. 2022 May 3;13(1):2408.)
Table S4. Univariate regression individual CpG sites for Wielscher EWAS

## Sheet: 1.Lighart_CpG_sites
CpG	Weights
cg06690548	-0.0048
cg10636246	-0.0069
cg18181703	-0.0053
cg19821297	-0.0051
cg25325512	-0.0031
cg27023587	-0.0050
cg06126421	-0.0052

## Sheet: 2.Ligthart_lm_CpG
	beta	SE	p-value	fdr_pvalue	sign
cg10636246	-0.0253213	0.13339	0.849476	0.849476		*p<0.05, **p-fdr<0.05
cg06690548	0.0368904	0.0310817	0.235517	0.353276		Of note, these results are based on the shared CpG sites that were available in both the 450K and EPIC array.
cg25325512	-0.242125	0.0973402	0.0130083	0.0260166	**
cg18181703	-0.0505474	0.0559624	0.366588	0.439906
cg19821297	-0.250741	0.0818191	0.00223047	0.00669142	**

## Sheet: 3.Wielscher_CpG_sites
CpG	Weights
ch.2.47286786F	-6.02
ch.14.97331099F	-6.1299
cg02464912	-7.5546
cg02650017	-9.8549
ch.12.4168779F	-5.2694
ch.14.68214257F	-5.4589
ch.1.171672612F	-6.1826
cg25739715	-6.8959
cg11344352	-5.076
cg21322248	-5.2225
ch.6.33611621F	-5.1209
cg26221105	-4.4844
ch.2.30415474F	-5.2991
ch.1.839062R	-4.8833
ch.13.39564907R	-4.2472
cg06560379	-4.7391
cg04557677	-4.3519
cg11376147	-5.0914
cg00574958	-4.9111
cg08539067	-4.6847
cg00134210	-4.9405
ch.2.207814544R	-4.0357
cg01904393	-4.1239
cg15809077	-4.1602
ch.19.21460585R	-3.6296
cg06164260	-5.4772
cg25691553	-3.7957
cg09182678	-4.6872
cg16398761	-3.8728
cg01647632	-4.0917
cg12170787	-6.0451
cg27050612	-4.4483
cg12620005	-4.9251
cg03940776	-5.1148
cg17066943	-3.7369
cg07244253	-3.2885
cg01983725	-4.2364
cg18513344	-4.7967
cg00705600	-4.5225
cg11494773	-3.3338
cg00244001	-3.7518
cg24632582	-3.755
cg10426084	-3.1747
cg23866916	-4.5005
cg16163382	-3.6388
cg24711224	-3.2636
cg22365167	-3.2216
ch.2.105901354F	-3.1458
cg07092212	-3.6049
cg02767093	-3.592
ch.7.102590751F	-3.5924
cg23683800	-3.6799
cg03957124	-4.5396
cg07037944	-4.4003
cg13781414	-4.4905
cg15697257	-3.3382
cg25362050	-3.6098
cg00951869	-2.7894
cg23919111	-3.2549
cg17260706	-3.8679
cg19859270	-3.2459
cg27307975	-3.7485
cg04118102	-3.0556
cg23547429	-2.8842
cg03257930	-3.3839
cg05603985	-3.688
cg24124145	-3.5084
cg08507178	-3.7349
cg07391913	-3.4702
cg03725309	-4.2228
cg26836479	-2.7489
cg11355029	-2.9605
cg17827670	-2.797
cg20775254	-3.4018
cg23721083	-2.9453
cg04605590	-2.9985
cg00607627	-3.7408
cg16116407	-2.8916
cg05721773	-3.2236
cg26470501	-4.7755
cg11789371	-3.0419
cg26542660	-3.156
cg02805890	-2.7631
cg23327334	-2.8824
cg23966214	-3.5035
cg07052041	-3.0667
cg27537125	-2.955
cg04232128	-2.9703
cg02641539	-3.1719
cg16594502	-3.3098
cg21815220	-3.5031
cg13519902	-2.9843
cg25922329	-3.1841
cg19918734	-2.7818
cg09222732	-2.8343
cg21190595	-3.8531
cg23974023	-2.73
cg07276358	-3.0624
cg13119578	-3.081
cg00534655	-3.0078
cg12547807	-3.59
cg00050692	-3.4306
cg14099685	-3.0315
cg20408175	-2.8289
cg26925669	-2.7039
cg03935116	-2.7708
cg07120889	-3.2092
cg18098839	-2.8519
cg06791867	-3.4067
cg00252813	-2.928
cg03747456	-3.0351
cg13126206	-3.2949
cg26253134	-2.9487
cg12142865	-3.4362
cg26562462	-3.254
cg11032810	-2.9411
cg16736826	-3.0936
cg23017398	-2.7945
cg08354751	-2.6652
cg14205864	-2.6842
cg17411016	-3.2291
cg11828203	-2.6929
cg13180098	-2.5812
cg13112407	-2.7537
cg02560388	-2.9988
cg11650298	-2.8592
cg03078551	-2.6985
cg11996209	-2.6087
cg13784312	-2.7418
cg02716826	-4.1621
cg03699843	-2.7145
cg24568579	-2.7569
cg13222915	-3.5356
cg26117398	-2.7258
cg02329670	-3.0934
cg27093403	-2.6208
cg06625767	-2.9082
cg06285727	-2.746
cg12593793	-3.2639
cg20651995	-3.2624
cg12126344	-2.8735
cg11080651	-2.4423
cg24002003	-3.3848
cg27552711	-2.7142
cg05316065	-3.6762
cg08666707	-3.1281
cg01710361	-2.5408
cg01955153	-2.4147
cg12307314	-2.676
cg00159243	-3.9595
cg05568549	-2.5456
cg02097120	-2.9694
cg17062268	-2.7509
cg06372654	-3.1234
cg00639656	-2.6455
cg18387985	-2.4846
cg11323439	-2.7876
cg11807188	-2.494
cg12033822	-2.5033
cg00509772	-2.6928
ch.15.67797584R	-2.6685
cg15321908	-3.0361
cg06032302	-2.5039
cg09641325	-2.7203
cg04891040	-2.6295
cg02008402	-2.6282
cg07826859	-3.1725
cg10814005	-2.9969
cg19631651	-2.8547
cg13823169	-3.3587
cg18712349	-2.6192
cg06388350	-2.4501
cg12680205	-3.2586
cg01269795	-2.4335
cg04111102	-2.4182
cg15981982	-2.9156
cg03029755	-2.8567
cg13997435	-2.9958
cg15901722	-3.5288
cg26152188	-2.4567
cg03881294	-2.679
cg19016694	-3.0871
cg07202479	-3.0112
cg04891053	-2.5464
cg24741430	-2.6799
cg18995788	-2.9473
cg21393163	-2.8949
cg06599169	-2.7278
cg23629393	-2.7166
cg18181703	-4.4213
cg24621042	-2.844
cg14266156	-2.5466
cg09502149	-3.2105
cg18120259	-3.4407
cg05007163	-2.495
cg22964469	-2.3687
cg07136133	-3.0724
cg10919522	-3.8638
cg07069636	-2.9278
cg13203811	-2.6007
cg04424621	-2.907
cg12303084	-2.7452
cg10505630	-2.7037
cg20585830	-2.6113
cg18722504	-2.4732
cg03147185	-2.679
cg26501007	-2.4777
cg23542902	-2.3955
cg19939077	-2.6469
cg08939394	-2.2686
cg23824762	-2.9777
cg02722808	-2.3882
cg13518625	-3.1469
cg18119407	-2.7231
cg24152264	-2.5706
cg10421247	-2.3558
cg05168229	-2.7558
cg04011474	-3.3678
cg05318454	-2.6045
cg25630380	-2.3909
cg06226150	-2.4769
cg18372930	-2.6681
cg03998636	-2.993
cg03183540	-2.7071
cg07267600	-2.4933
cg07217499	-2.4809
cg18101225	-2.4715
cg03211593	-2.3307
cg05988548	-2.6252
cg02867102	-2.275
cg16401207	-2.4739
cg20309891	-2.4109
cg02416986	-2.4591
cg15428620	-2.4835
cg03179542	-2.7287
cg24531955	-3.2258
cg12520319	-2.3219
cg00944304	-2.4955
cg02097604	-2.4752
cg02349866	-2.5883
cg05759948	-2.2885
cg26913669	-2.3266
cg03699074	-3.2029
cg25320169	-2.257
cg26305504	-2.4616
cg17443080	-2.6894
cg09491962	-2.3823
cg19821297	-3.7832
cg27020362	-2.5577
cg03508235	-2.3816
cg13803727	-2.5752
cg17588094	-2.4745
cg06021088	-2.1689
cg11448683	-2.5918
cg20155035	-2.3133
cg24425149	-2.7859
cg05209483	-2.3567
cg00978848	-2.244
cg16949914	-2.3539
cg27337540	-2.3587
cg27217148	-2.1675
cg05503062	-2.5864
cg25114611	-2.4941
cg18125510	-3.2569
cg09244312	-2.3944
cg11649376	-2.7965
cg05870586	-2.3632
cg14989202	-2.2189
cg21108085	-2.2587
cg13770461	-2.6726
cg24215776	-2.3138
cg13092901	-2.2602
cg11554335	-2.3596
cg05246100	-2.2427
cg13447080	-2.6826
cg22129111	-2.1992
cg10160612	-2.182
cg12616487	-2.2595
cg21196930	-2.2777
cg03891318	-2.3806
cg03431738	-2.2371
cg17345741	-2.3902
cg00950718	-2.1779
cg13585930	-3.2614
cg22103219	-3.1352
cg04945608	-2.5809
cg09365924	-2.2851
cg12992827	-3.9093
cg06442294	-2.2137
cg17473656	-2.1906
cg00467296	-2.262
cg24048338	-2.3278
cg27061485	-2.4935
cg16151960	-2.1737
cg03850035	-2.2719
cg18879828	-2.1479
cg12338137	-2.7811
cg09501509	-2.4922
cg04324276	-2.2472
cg10636246	-3.8082
cg09421562	-2.7172
cg10381071	-2.4873
cg08594651	-2.3023
cg06008511	-2.4729
cg02656560	-2.3276
cg01059398	-3.2623
cg00908292	-2.3916
cg15908708	-2.2169
cg23813257	-2.4407
cg13010621	-2.0959
cg02323699	-2.3548
cg20248822	-2.5068
cg17863076	-2.1458
cg00094412	-2.9086
cg17588294	-2.1751
cg04881228	-2.2159
cg03290131	-2.4796
cg11393173	-2.4606
cg00817377	-2.1051
cg17214023	-2.4416
cg07533239	-2.1492
cg05181212	-2.0702
cg27661394	-2.362
cg09888012	-2.1239
cg27018424	-2.1999
cg13709639	-2.0341
cg16429725	-2.1412
cg17680767	-2.5371
cg10324158	-2.1502
cg06559575	-2.4485
cg27115863	-3.2261
cg12269535	-2.7573
cg20146909	-2.1058
cg05820396	-2.379
cg24263283	-2.6576
cg26719625	-2.6687
cg11658909	-2.1081
cg07739369	-2.1459
cg18860310	-2.9598
cg01180628	-2.434
cg03297731	-2.1965
cg23829102	-2.0882
cg14162417	-2.8326
cg19607021	-2.1487
cg08928958	-2.0993
cg13134297	-2.4003
cg05091997	-2.1727
cg27563121	-2.276
cg06779113	-2.0899
cg17501210	-3.5589
cg22146612	-2.4517
cg05555337	-2.3257
cg16759787	-2.0464
cg23371680	-2.3891
cg22383924	-2.1784
cg26170244	-2.173
cg00417304	-2.557
cg11152384	-2.4822
cg22953759	-2.5636
cg25376310	-2.4279
cg10092518	-2.5678
cg01511901	-2.391
cg16519923	-2.3385
cg01015663	-2.7579
cg16292768	-2.9271
cg07473138	-2.1435
cg01771416	-2.4282
cg10589813	-2.4378
cg14649449	-2.5233
cg23043143	-2.2314
cg06690548	-2.8498
cg07198150	-2.2885
cg22304262	-3.0103
cg06946797	-3.0137
cg02846963	-2.0612
cg13280803	-2.1479
cg00073090	-2.2539
cg14016363	-2.0734
cg00277397	-2.6534
cg19090437	-2.1363
cg24935556	-2.1465
cg13562284	-2.0822
cg01820374	-2.2776
cg26905258	-1.9183
cg27407935	-2.0817
cg22870429	-2.5081
cg09037630	-1.8559
cg23261443	-2.4607
cg13583523	-2.1037
cg05820066	-2.0902
cg13256912	-2.1478
cg14722693	-2.4332
cg06012428	-2.0629
cg16664584	-2.0725
cg11436113	-2.3427
cg25376491	-2.0406
cg26192309	-1.9833
cg25625127	-1.9994
cg08305942	-2.4751
cg15962267	-2.1864
cg00934987	-2.2051
cg00227093	-2.4937
cg06092244	-2.5109
cg13097800	-2.0409
cg02325250	-2.3334
cg15985157	-2.0121
cg15030712	-2.037
cg00320216	-2.0054
cg20510033	-2.2135
cg00310412	-2.3215
cg26020069	-2.1948
cg24704287	-2.4313
cg23005227	-2.3785
cg24328944	-2.0056
cg03128029	-2.2055
cg06499778	-1.9641
cg07329251	-1.8884
cg02417427	-1.8975
cg09757158	-1.9377
cg24694018	-2.1335
cg21653474	-1.9545
cg14622879	-1.9119
cg20456243	-2.0049
cg06755438	-1.8053
cg02734358	-2.9899
cg06433467	-2.3544
cg24721964	-1.9244
cg16677191	-1.8684
cg13708803	-2.0187
cg20813374	-2.127
cg13591783	-2.1026
cg16757384	-2.2212
cg00039326	-1.9755
cg06547285	-2.0298
ch.14.1488981R	-2.3578
cg19589396	-2.7519
cg00295325	-1.9594
cg02849507	-1.9176
cg02544257	-1.8857
cg14761417	-2.0904
cg22052056	-1.9866
cg06792126	-1.9596
cg19202384	-2.0126
cg01649611	-1.9812
cg03273183	-1.9174
cg12510708	-2.338
cg08943045	-2.0589
cg01799015	-2.272
cg24327132	-2.0362
cg02956542	-1.8539
cg26361533	-1.8383
cg14387452	-2.0049
cg27303735	-2.144
cg05058313	-1.9141
cg01890836	-1.979
cg14114377	-1.9382
cg19405484	-2.0673
cg21171320	-1.8626
cg20952257	-2.161
cg19465320	-2.0249
cg03254336	-2.1552
cg06567920	-2.1325
cg08876103	-2.2503
cg01597398	-1.9401
cg22672060	-2.3911
cg13854219	-1.9912
cg08324157	-2.0225
cg17178175	-2.547
cg03450842	-1.975
cg01652514	-1.9791
cg18196453	-2.171
cg12635790	-2.3236
cg02088996	-1.8338
cg00340958	-1.8287
cg26647771	-1.9212
cg25368647	-2.7562
cg10472711	-2.4157
cg16463452	-2.2127
cg08003402	-2.2249
cg26894079	-2.4286
cg06970472	-1.964
cg20519581	-2.0768
cg01702055	-2.1182
cg00448868	-1.8352
cg06197751	-1.9614
cg01311537	-2.0454
cg10045881	-2.0574
cg11963400	-2.0146
cg11993160	-2.1243
cg22593432	-1.9844
cg06189394	-2.0504
cg17602444	-2.5508
cg14406814	-1.8848
cg25375916	-2.0731
cg18734877	-2.0269
cg25621991	-2.0108
cg22363368	-1.893
cg23900712	-2.0215
cg14354820	-1.8487
cg16506910	-1.8036
cg01823718	-1.8316
cg25281677	-1.8872
cg05522498	-2.0533
cg07434438	-1.8867
cg24362829	-1.9298
cg24921221	-1.8895
cg27108889	-2.0031
cg24174557	-2.9503
cg17907003	-2.2003
cg00506299	-2.4258
cg12577411	-1.8951
cg26315985	-2.0626
cg25423174	-2.3831
cg09356916	-1.8615
cg13359998	-1.8585
cg08548559	-2.7215
cg03149958	-2.2763
cg10892950	-1.8126
cg21120249	-1.9287
cg15484033	-1.8741
cg17666418	-1.7922
cg25325512	-2.469
cg22805381	-2.1461
cg25966016	-1.8714
cg08745334	-1.9599
cg02990302	-1.7914
cg09238801	-1.7101
cg09701700	-2.359
cg01286624	-1.867
cg23732483	-1.7429
cg18369972	-1.7906
cg04973995	-1.89
cg24397007	-2.2232
cg12644285	-2.4797
cg20995564	-2.7806
cg26645237	-1.7729
cg08922729	-2.2865
cg13033858	-2.4018
cg04433322	-1.7433
cg08327428	-1.8426
cg25649895	-1.8812
cg07551060	-2.02
cg26878655	-1.751
cg06647068	-2.221
cg01243823	-2.5662
cg16903811	-1.7091
cg01231543	-2.0626
cg26581729	-2.1567
cg02387843	-1.7855
cg26182406	-2.0108
cg00464046	-1.9714
cg16037711	-1.9256
cg25230327	-1.9078
cg25064552	-1.8815
cg13607323	-1.7535
cg07708487	-1.7693
cg03354554	-1.9199
cg18192491	-1.9336
cg10864794	-2.2392
cg24512093	-1.8264
cg22995042	-1.7237
cg26810908	-1.6949
cg11746996	-1.7585
cg24304210	-2.0984
cg10207609	-1.6837
cg02893429	-2.1875
cg26307105	-1.7704
cg19050940	-1.664
cg05438378	-2.1563
cg16708465	-1.866
cg05845030	-1.6563
cg25001190	-2.3146
cg21241410	-1.7224
cg20692268	-1.9989
cg25100871	-1.7059
cg03139435	-1.6531
cg04158018	-1.9738
cg04193065	-1.7868
cg07469815	-1.9419
cg02210115	-1.9989
cg00275828	-1.6902
cg17215278	-1.6966
cg14959425	-1.7903
cg04465154	-2.0518
cg24954967	-1.975
cg07094298	-2.8226
cg03800922	-1.7215
cg04657325	-1.5951
cg22396959	-1.8317
cg03125341	-1.8045
cg11753018	-2.0082
cg13707794	-1.6565
cg06532880	-1.6624
cg09380069	-1.6022
cg23119026	-1.7314
cg00548098	-1.9011
cg03875678	-1.6624
cg21990700	-1.8901
cg07807757	-1.7573
cg07121693	-1.6517
cg06826457	-1.6824
cg09516200	-1.6114
cg01671681	-1.9247
cg10552523	-2.0636
cg16551670	-1.7328
cg06881965	-2.01
cg14024579	-1.6826
cg27117792	-1.7102
cg05673882	-2.3148
cg24067911	-1.7429
cg25112191	-1.7015
cg25278941	-1.642
cg16936953	-2.8623
cg14277403	-1.6898
cg17901584	-2.1701
cg08726522	-1.6225
cg01875596	-1.5831
cg13661827	-1.8054
cg26165146	-1.7758
cg13480465	-1.6076
cg04121771	-1.9371
cg07243202	-1.6944
cg15466952	-1.9409
cg27093918	-2.0454
cg15947301	-1.6363
cg01437204	-1.551
cg09152259	-2.1447
cg23684410	-1.6987
cg19103429	-1.7629
cg20782117	-1.6874
cg02039839	-1.6419
cg04949225	-1.6426
cg07955474	-1.9524
cg02447879	-1.7421
cg22508831	-1.5804
cg09354692	-1.847
cg11012543	-1.7637
cg11258381	-1.5963
cg22798121	-1.6463
cg16969872	-1.902
cg04757345	-1.8336
cg07960624	-2.3421
cg15193228	-1.6606
cg03328299	-1.7366
cg04037707	-1.5713
cg22534374	-2.099
cg12073466	-1.8399
cg25604616	-1.5428
cg26725076	-1.5494
cg01891966	-1.5904
cg17467525	-1.8943
cg15777760	-1.6899
cg00207731	-1.6218
cg17011453	-1.5221
cg01218206	-1.7632
cg05405914	-1.5575
cg12866551	-1.6374
cg21946631	-1.5489
cg03593014	-1.6329
cg17150809	-1.5687
cg14520947	-1.4538
cg03450635	-1.5459
cg07945582	-1.7357
cg21187669	-1.5618
cg10316899	-1.5753
cg03252770	-1.505
cg01127300	-2.2155
cg25517015	-1.5214
cg02538248	-1.8575
cg16594273	-1.5504
cg13526915	-1.8037
cg18442362	-1.5651
cg09588020	-1.5326
cg16572224	-1.6012
cg10777347	-1.4962
cg14476101	-2.3359
cg08176258	-1.6898
cg05814312	-1.6814
cg20253855	-1.5035
cg15521790	-1.7344
cg09092525	-1.6623
cg08363114	-1.9357
cg23006040	-1.4952
cg19074393	-1.5074
cg05668853	-1.5516
cg26680608	-1.6386
cg01871427	-1.6231
cg25446789	-1.4984
cg21161138	-1.6268
cg03707168	-1.4567
cg23101885	-1.4951
cg12810800	-1.6893
cg27280535	-1.4823
cg15681239	-1.5411
cg11201447	-1.4267
cg07631309	-1.5943
cg03438552	-1.5642
cg16263152	-1.4877
cg06121808	-1.5558
cg19578660	-1.4988
cg09561830	-1.7188
cg13745870	-1.4824
cg08216099	-1.4505
cg20018806	-1.5201
cg15835339	-1.4445
cg18376497	-1.8653
cg24389054	-1.5062
cg12394289	-1.451
cg27241845	-1.6288
cg20842915	-1.7263
cg09395195	-1.4587
cg13100962	-1.4445
cg08824847	-1.5098
cg03303585	-1.593
cg12973294	-1.4603
cg18241337	-1.4766
cg01297020	-1.4715
cg15034393	-1.5308
cg15696506	-1.5018
cg06619077	-1.8253
cg12972064	-1.7519
cg03992323	-1.5086
cg07398517	-1.8002
cg27209729	-1.7729
cg08175413	-1.3473
cg04542977	-1.363
cg22407942	-1.6183
cg01965380	-1.481
cg16015295	-1.5298
cg07099567	-1.6965
cg18362281	-1.3613
cg07071449	-1.3878
cg09340403	-1.4222
cg02812767	-1.5923
cg20981219	-1.3889
cg00711496	-1.7558
cg00283283	-1.314
cg24795903	-1.2804
cg19674091	-1.5742
cg25771113	-1.3965
cg03272310	-1.51
cg02532700	-1.4174
cg00382138	-1.6879
cg07986378	-1.5529
cg02946885	-1.345
cg09674502	-1.4222
cg22579075	-1.838
cg24550026	-1.4888
cg21101086	-1.3202
cg18897025	-1.3747
cg23895495	-1.464
cg10460946	-1.4046
cg00602811	-1.466
cg09435170	-1.2937
cg15498134	-1.4218
cg06762457	-1.5057
cg14113958	-1.5327
cg01313732	-1.2655
cg25983901	-1.4277
cg04813697	-1.4053
cg19572487	-1.4159
cg00701951	-1.4604
cg13787850	-1.3519
cg26063719	-1.35
cg12075928	-1.4838
cg19017142	-1.3777
cg23229770	-1.3299
cg05014727	-1.3534
cg13696490	-1.4376
cg27310092	-1.4242
cg14553895	-1.4283
cg09876440	-1.665
cg08549335	-1.6239
cg18680181	-1.4261
cg25769469	-1.3214
cg14423778	-1.272
cg25625514	-1.3553
cg08554554	-1.256
cg24333621	-1.2916
cg20907614	-1.3151
cg05632420	-1.2142
cg08716255	-1.3965
cg08309687	-1.3075
cg05316627	-1.2774
cg01243072	-1.2933
cg00911776	-1.3278
cg10548968	-1.4474
cg16548961	-1.2202
cg04890607	-1.2491
cg04610187	-1.1771
cg03746015	-1.628
cg15450224	-1.2546
cg09690103	-1.175
cg13984040	-1.1765
cg21121843	-1.2378
cg26376241	-1.4701
cg19940644	-1.3479
cg19693031	-1.2109
cg00883689	-1.267
cg22626683	-1.3699
cg06981309	-1.2386
cg24287110	-1.2681
cg02556393	-1.178
cg25722644	-1.1787
cg06126421	-1.5293
cg27380915	-1.1399
cg21429551	-1.606
cg03295554	-1.5429
cg18721397	-1.3394
cg22868961	-1.267
cg13410764	-1.1455
cg01391548	-1.1558
cg26189283	-1.298
cg16300565	-1.1575
cg00288598	-1.1259
cg01651915	-1.3738
cg24086068	-1.1111
cg11106652	-1.2523
cg13258453	-1.1889
cg25953130	-1.2877
cg26550214	-1.0508
cg19268652	-1.0909
cg03636183	-1.1025
cg27016579	-1.0513
cg07805542	-1.0769
cg09823288	-1.3284
cg21535931	-1.0527
cg15033511	-1.1177
cg16006965	-1.099
cg08893087	-1.0258
cg20045320	-1.2123
cg15085883	-1.1848
cg10172979	-0.9317
cg18561976	-1.2652
cg23318538	-0.9321
cg21566642	-1.2457
cg00008629	-1.1698
cg03671075	-0.9452
cg01413354	-0.9392
cg09931909	-1.0146
cg16558846	-0.9835
cg05575921	-1.0886
cg18826637	-0.9784
cg11530213	-0.8532
cg25189904	-0.8211
cg09935388	-0.7943
cg11023668	-0.7841
cg02772121	-0.7644
cg13074055	-0.8676
cg08124030	-0.5601
cg05825244	0.5023
cg05857996	0.6106
cg18099096	0.8239
cg15672022	0.8605
cg10753966	0.9185
cg05847519	0.8708
cg27662789	1.1126
cg25711003	0.8886
cg06484123	0.9473
cg02610360	0.9988
cg22902505	0.9151
cg19373099	0.9896
cg12772932	0.9848
cg14044707	1.0226
cg18091083	1.0281
cg16661761	0.9985
cg15429134	1.0032
cg19956914	1.0306
cg19411922	1.0322
cg20000464	1.0185
cg06898549	1.039
cg26943120	1.0647
cg26403843	1.076
cg02719954	1.0484
cg13946956	1.0634
cg19947463	1.0243
cg14548802	1.1354
cg16649298	1.0971
cg25205489	1.1282
cg16321846	1.0985
cg01526748	1.209
cg10619342	1.2472
cg09294084	1.1948
cg00151370	1.1569
cg05017199	1.2613
cg07661704	1.4369
cg09810078	1.1671
cg11370064	1.299
cg15721584	1.6493
cg24145109	1.4452
cg13708645	1.2323
cg16691087	1.3014
cg00210249	1.2456
cg08181850	1.2149
cg03951877	1.3213
cg14929076	1.31
cg01561259	1.2844
cg05049312	1.3143
cg10042645	1.4447
cg00461022	1.2681
cg03159676	1.2799
cg13378649	1.4068
cg04445427	1.2986
cg04221461	1.4166
cg20348000	1.5046
cg17782974	1.3082
cg23935522	1.2664
cg04816311	1.5004
cg19925780	1.3018
cg26576544	1.2628
cg22985172	1.535
cg18062721	1.6798
cg11345976	1.4242
cg18482303	1.5765
cg18450254	1.3304
cg00828762	1.2693
cg13150925	1.5781
cg22690339	1.5386
cg18520851	1.4953
cg00986580	1.4902
cg09667394	1.4053
cg09613192	1.5602
cg01447475	1.4719
cg14728380	1.5942
cg03411579	1.4028
cg08843623	1.4804
cg03497652	1.6113
cg16663980	1.5177
cg25363679	1.4459
cg14017402	1.562
cg15860624	1.6295
cg18816534	1.4655
cg20451986	1.7207
cg09996840	1.5415
cg18194850	1.5213
cg16717723	1.4561
cg25178683	1.5036
cg23038277	1.4923
cg12061886	1.6012
cg08945443	1.4314
cg14786790	1.4297
cg04326337	1.6613
cg20703242	1.5282
cg01332882	1.7198
cg16589830	1.5305
cg15888569	1.6268
cg06086933	1.5147
cg11058932	1.5159
cg07286682	1.6884
cg23237276	1.5576
cg04508739	1.4457
cg01975495	1.5965
cg01383911	1.557
cg07504977	1.752
cg00088797	1.7375
cg20338754	1.4912
cg27049094	1.9367
cg07784959	1.6311
cg18394552	1.9725
cg09610644	1.679
cg05116378	1.5453
cg01799818	1.6762
cg25817701	1.6695
cg01130991	1.57
cg10967866	1.7298
cg24495667	1.5109
cg11969813	1.5922
cg23172671	1.8503
cg15413523	1.5649
cg17822325	1.7189
cg05624954	1.6314
cg12279125	1.6419
cg16463460	1.6266
cg07012687	1.8496
cg05304729	1.6092
cg06872019	1.5328
cg00271311	1.5981
cg01676795	1.8078
cg19788934	1.77
cg15773890	1.5913
cg14334460	1.7081
cg06836480	1.5879
cg10927968	1.8104
cg03663120	1.6812
cg06553792	1.854
cg05257202	1.5879
cg03047995	1.6226
cg10722267	1.982
cg15251256	1.6663
cg26340740	1.7025
cg02448796	1.878
cg22882902	1.688
cg05433557	1.676
cg16291589	1.654
cg08899667	1.6788
cg14597545	1.6111
cg16755922	2.2606
cg21106695	1.9993
cg02112168	1.8087
cg08462127	1.5562
cg08297686	1.6753
cg22753611	1.844
cg01765641	1.7141
cg20793665	1.6139
cg08571738	1.62
cg23232188	1.6656
cg17108423	1.7923
cg03466342	1.671
cg23729283	1.8606
cg14968553	1.7912
cg23173586	1.7452
cg08208133	1.7854
cg19459791	1.7791
cg03546806	1.6928
cg08250921	2.003
cg15775914	1.7949
cg14360917	1.7406
cg07814318	1.927
cg24707889	1.9106
cg14702231	1.6214
cg13619623	1.9607
cg19728382	1.68
cg05155595	1.6891
cg25250132	1.6985
cg20357806	1.7437
cg22169889	1.6608
cg02107842	1.8712
cg15458222	1.6374
cg24854010	1.7356
cg23551198	1.7132
cg24679890	1.7426
cg19881557	2.0082
cg08316365	1.6435
cg19838043	2.0144
cg13573513	1.8258
cg18645493	1.6587
cg14334350	1.7062
cg23212590	1.6943
cg13883633	1.9033
cg02578470	1.8278
cg01350996	1.7379
cg16805291	2.1319
cg00973118	1.9388
cg22959742	2.1338
cg18283844	1.6204
cg00309945	1.7647
cg10503610	1.8125
cg03218374	1.8156
cg14176339	1.8228
cg09791743	1.7161
cg10438589	2.1095
cg16809457	1.9703
cg22688566	1.6794
cg07973435	1.7441
cg01004980	1.993
cg19619585	1.8568
cg20130744	1.7578
cg02438611	1.792
cg04987734	2.2232
cg01153613	1.7947
cg06682445	1.7785
cg12647970	2.0495
cg08788930	1.8619
cg06151145	2.0268
cg19638572	1.7554
cg07031070	1.6998
cg00534468	1.8843
cg12880685	1.759
cg10241823	2.0533
cg07904865	1.7441
cg18087306	1.7873
cg21416544	1.9111
cg19557110	1.7817
cg03978682	1.8865
cg14620184	1.9901
cg21462693	1.9402
cg15551881	2.2565
cg22532234	1.8538
cg03290827	2.1312
cg07719604	1.9596
cg23752007	2.1146
cg26161997	1.9851
cg25782293	2.0204
cg02879453	2.1561
cg18876826	1.8211
cg08645860	1.9272
cg07682160	1.8618
cg11775828	2.0104
cg07824636	1.935
cg19103704	1.8513
cg15829728	1.7512
cg09879253	1.8878
cg07793033	2.0781
cg18518074	1.9021
cg17603909	1.7953
cg26572392	2.2758
cg05413285	1.8533
cg07456681	1.9455
cg11011533	2.1213
cg25889918	1.8671
cg06568490	1.9446
cg18404811	1.8113
cg04323925	1.8498
cg15489693	1.8711
cg06177555	1.9568
cg13821176	2.0319
cg19351628	1.8943
cg23371436	2.1049
cg02508743	2.2801
cg00399027	1.7956
cg12459502	2.0143
cg23754918	1.8968
cg18571531	2.0692
cg11606444	1.9232
cg03500056	2.0351
cg03550773	2.0745
cg19246654	1.8856
cg12158889	1.9936
cg23556574	1.9893
cg01373248	1.9005
cg00472758	1.9863
cg22069247	2.1717
cg09473207	1.8828
cg17466510	2.1811
cg00657780	1.9635
cg23540819	1.8814
cg24365837	2.0867
cg24304848	2.0046
cg00144180	2.0662
cg06724236	2.2812
cg03381359	1.9328
cg07359306	1.9566
cg26417554	2.0115
cg04567445	1.88
cg01368219	2.1784
cg04577162	1.9898
cg07728579	2.0829
cg05131266	2.3786
cg13270236	2.2634
cg10996816	1.9475
cg08857797	2.4206
cg26432350	2.0884
cg23320499	1.8688
cg08051604	2.0459
cg22748815	1.8829
cg04986899	2.027
cg22635096	2.1429
cg12243822	1.9851
cg19445588	1.9871
cg01538969	2.2343
cg20212624	2.1578
cg08447934	1.9744
cg04202511	2.3514
cg16324306	1.9825
cg14849578	2.4233
cg20228385	1.9538
cg16522412	2.105
cg12014818	2.0914
cg09874754	1.9453
cg17423650	2.0941
cg14816825	1.9537
cg18222865	2.091
cg19351166	2.039
cg26405097	2.0746
cg25673598	2.0434
cg26927218	2.0505
cg16565913	2.1774
cg10991454	2.1471
cg25790365	2.0065
cg23560388	2.1185
cg00391067	2.0988
cg09777883	2.2484
cg16734549	1.9571
cg13059136	2.68
cg16379999	2.1401
cg00634542	2.1682
cg04212285	2.1293
cg04750536	1.9991
cg06992324	2.0075
cg11551560	2.2003
cg21066748	2.2448
cg25198113	1.9895
cg13061976	2.0728
cg24708145	2.0218
cg02341197	2.6966
cg13522406	1.9791
cg06806711	2.1078
cg19750657	2.7498
cg01894508	2.2532
cg13758913	2.2453
cg19695507	2.3329
cg26547058	2.3107
cg07711192	2.2386
cg06178887	2.0349
cg04682775	2.3024
cg10409253	2.1615
cg04890480	2.105
cg27571769	1.9777
cg22460173	2.264
cg16417416	2.3492
cg16795184	2.2517
cg17002328	2.0735
cg18595867	2.0852
cg00138407	2.5113
cg07021906	2.8029
cg26663590	2.9066
cg23740758	2.3623
cg03750061	2.2145
cg16743273	2.1849
cg03373887	2.1246
cg06071604	1.9604
cg11460110	2.1201
cg07008193	2.2672
cg13165240	2.9319
cg05778424	2.2795
cg01782486	2.1054
cg09481056	2.1358
cg09007354	2.1157
cg21564495	2.1557
cg17580616	2.4554
cg16277071	2.2609
cg24469729	2.5904
cg24129923	2.1928
cg02504211	2.3762
cg06559756	2.1569
cg12085119	2.2692
cg13026137	2.0536
cg03318904	2.343
cg20641531	2.4028
cg17953136	2.7692
cg07069844	2.0864
cg19352726	2.1405
cg20680726	2.1582
cg26687842	2.5088
cg02050917	2.5546
cg08352115	2.6009
cg13139542	2.5485
cg07672051	2.1806
cg10437839	2.4562
cg17460386	2.0968
cg12535090	2.2923
cg17417049	2.262
cg04033022	2.0824
cg07058694	2.4907
cg15302376	2.114
cg14928764	2.4034
cg25003924	2.1354
cg17281677	2.1961
cg27365342	2.2788
cg15880704	2.1924
cg16739178	2.4705
cg24296397	2.6503
cg02835462	2.3953
cg08289839	2.3165
cg00812761	2.4084
cg02493939	2.0949
cg24162801	2.3159
cg11183227	2.8842
cg22663933	2.4364
cg14330293	2.3868
cg07458272	2.754
cg23902264	2.6096
cg26227957	2.8751
cg01748082	2.1089
cg12458003	2.6129
cg21727145	2.3545
cg04304450	2.7301
cg21932513	2.248
cg11772801	2.4115
cg05248321	2.7129
cg23886355	2.5239
cg12484113	2.2456
cg16905822	2.3812
cg26610247	3.101
cg22488164	3.2368
cg04286697	2.5975
cg19380303	2.2369
cg15883716	2.1719
cg16097041	2.5724
cg14468090	2.2927
cg01101459	3.1174
cg08425610	2.1471
cg21113318	2.435
cg06262098	2.2523
cg26599989	2.6317
cg04232816	2.3535
cg07512993	2.5246
cg09039672	2.3713
cg18330338	2.987
cg04324917	2.2143
cg22768358	2.3212
cg26180383	2.458
cg04464719	2.4091
cg11136886	2.3148
cg04255937	2.6914
cg18772573	2.7019
cg01973483	2.4394
cg03523676	2.9618
cg06710464	2.8375
cg02991558	2.425
cg03492094	2.2231
cg14030402	2.3178
cg13123009	2.4661
cg17642041	2.3157
cg15553397	2.435
cg13696706	2.5918
cg20697417	2.8183
cg10676309	2.4369
cg09607047	2.2478
cg25649826	2.6143
cg19845878	2.3089
cg15867698	2.4149
cg02976843	2.9337
cg02779016	2.1824
cg03590328	2.3926
cg08295111	2.4042
cg05294455	2.4288
cg25132241	2.407
cg16824319	2.5725
cg15020801	3.0046
cg00994936	2.7847
cg26341831	2.4151
cg00782811	2.5138
cg12955084	2.959
cg09079018	2.2496
cg03697881	2.4191
cg21703988	2.4118
cg07035242	2.6627
cg01473507	2.4455
cg23953820	2.543
cg03788408	2.3912
cg02600394	2.6041
cg08766770	2.5329
cg17953300	2.7382
cg23236366	2.3852
cg02048220	2.4982
cg26952928	2.3125
cg06629453	2.5258
cg00153395	2.328
cg02212836	2.4971
cg22502001	2.3908
cg23722790	2.7503
cg09983897	2.2757
cg09330596	2.4262
cg23801885	2.3751
cg02030454	2.4822
cg20494738	2.3951
cg12939085	2.5036
cg10987503	2.5556
cg12736206	2.4507
cg15310871	2.6902
cg02371935	2.9098
cg05573654	3.1213
cg27185793	2.4032
cg16755833	2.4164
cg07196571	2.5315
cg02730804	2.612
cg10101600	2.7632
cg05399785	3.6821
cg07219844	2.4917
cg05400196	2.5968
cg21121609	2.353
cg11297046	2.4908
cg19458497	2.4737
cg05279866	3.1058
cg20671910	2.9023
cg26667287	2.431
cg02840585	2.4936
cg03819286	3.2027
cg23606775	2.8153
cg09664445	2.6317
cg20871826	2.4123
cg00508575	3.0113
cg06715330	2.6051
cg07696514	2.45
cg15357118	3.4698
cg08016929	2.5018
cg14427590	2.5715
cg08169778	2.4204
cg16655795	3.0155
cg22898082	2.4709
cg09018739	3.3528
cg03963219	2.6587
cg05874806	2.5266
cg14020176	2.95
cg19588519	3.1434
cg05295703	3.0789
cg21604136	2.6038
cg03078690	2.6129
cg17980786	3.2645
cg02749511	2.4978
cg05899984	2.5689
cg23475474	2.9663
cg19001023	2.6546
cg25551219	2.7341
cg22881435	2.9626
cg04539476	2.6267
cg00259097	2.7053
cg07719512	2.5454
cg00259742	2.8184
cg03482883	2.5885
cg10408430	2.5431
cg20460366	2.8154
cg14852355	2.8195
cg16305292	3.269
cg14622996	2.5434
cg14352682	2.685
cg23055674	2.6861
cg26955383	3.2227
cg26867370	2.6412
cg10802680	2.575
cg01906637	2.6483
cg02618071	2.5363
cg10566581	2.5619
cg16815882	2.9128
cg01739831	2.606
cg17018786	2.6698
cg23004527	2.7289
cg12315466	2.881
cg17743381	2.6253
cg25130381	3.2752
cg11036672	2.7428
cg16386080	2.7229
cg05603784	2.6159
cg13274938	3.2788
cg05045702	2.7189
cg13354241	3.0679
cg14341014	2.8513
cg23842572	3.6152
cg08640498	2.8431
cg25217710	3.1684
cg08109625	3.4396
cg06017212	3.1623
cg20702417	2.8002
cg21232015	2.9925
cg01317029	3.1847
cg06015525	3.1517
cg27305772	3.2974
cg02529547	2.8166
cg23429047	2.7683
cg20784591	2.7488
cg06235429	3.1355
cg03889044	2.6717
cg04523589	3.5226
cg11849692	3.4282
cg08255481	3.6691
cg24925163	3.0697
cg12257439	3.1703
cg27269962	3.2595
cg27243685	3.5323
cg03963853	3.1713
cg01741041	2.9979
cg10922280	3.5071
cg06192883	4.4849
cg19134130	2.9551
cg01881899	2.8238
cg18020072	2.9189
cg06248061	2.7465
cg11879354	2.9516
cg02068690	3.2472
cg19769147	3.7092
cg01331461	2.8136
cg03725573	3.0729
cg06876354	3.2331
cg21979773	2.9558
cg24140775	2.7681
cg25921813	3.6539
cg08774868	3.0479
cg21486834	3.2352
cg22908922	3.2679
cg26846781	3.2251
cg03398461	3.0231
cg11229101	3.5998
cg00851028	4.0516
cg26034658	3.5035
cg10513161	3.5077
cg04010915	2.9998
cg25653947	3.6038
cg02023138	2.846
cg24403644	3.3879
cg01833890	3.3486
cg07078732	3.6255
cg24681499	3.5862
cg16371518	2.939
cg11064521	3.4084
cg23761815	4.1208
cg04086394	3.1501
cg17890233	3.1878
cg20160197	3.3484
cg26804423	4.5391
cg12670943	3.4188
cg25616160	2.9918
cg22448090	3.5654
cg23759710	3.7871
cg08362785	4.0554
cg22590032	3.2346
cg26354221	3.2412
cg18217136	4.08
cg12728588	4.1811
cg02481950	4.6279
cg09038267	3.2901
cg01242348	4.2753
cg01818539	3.4667
cg01798813	3.6301
cg24678869	4.4798
cg18280125	3.3551
cg25508605	3.338
cg21139312	4.4949
cg11020638	4.215
cg02213678	4.2828
cg17827328	6.8757

## Sheet: 4.Wielscher_lm_CpG
	beta	SE	p-value	fdr_pvalue	sign
ch.2.47286786F	-0.0266272	-0.4219	0.673177	0.829421			*p<0.05, **p-fdr<0.05
ch.14.97331099F	-0.091567	-1.37823	0.1684	0.408583			Of note, these results are based on the shared CpG sites that were available in both the 450K and EPIC array.
cg02464912	-0.0489534	-1.45156	0.146896	0.375214
cg02650017	-0.05521	-1.38915	0.165054	0.405433
ch.12.4168779F	-0.113533	-1.7539	0.079713	0.259979
ch.14.68214257F	-0.0329634	-0.60122	0.547812	0.744466
ch.1.171672612F	-0.140697	-2.00102	0.0456243	0.189195	*
cg25739715	-0.0384739	-0.694648	0.487416	0.700924
cg11344352	-0.0366471	-0.917618	0.359011	0.602333
cg21322248	-0.0266422	-0.36705	0.713649	0.856435
ch.6.33611621F	-0.0878112	-1.26154	0.207369	0.460847
cg26221105	-0.00703035	-0.119441	0.904947	0.950696
ch.2.30415474F	-0.0992303	-1.38086	0.16759	0.407277
ch.1.839062R	-0.103887	-1.32828	0.184351	0.431163
ch.13.39564907R	-0.0632938	-0.780734	0.435119	0.666026
cg06560379	0.101528	1.526	0.127286	0.344068
cg04557677	-0.104562	-1.92021	0.0550784	0.210876
cg11376147	0.115426	1.70341	0.0887621	0.273624
cg00574958	-0.0843703	-1.53364	0.125393	0.340677
cg08539067	-0.00183555	-0.0348216	0.972228	0.9857
cg00134210	0.226973	2.70913	0.00684608	0.0592403	*
ch.2.207814544R	-0.0840297	-1.09111	0.275455	0.525964
cg01904393	-0.0379447	-0.581894	0.560752	0.752191
cg15809077	-0.0728729	-1.7521	0.0800227	0.260422
cg25691553	-0.112516	-1.74878	0.080596	0.260666
cg09182678	-0.0641561	-1.25128	0.211087	0.463757
cg16398761	-0.0197145	-0.79537	0.426563	0.660964
cg01647632	-0.02388	-0.851497	0.394671	0.63325
cg27050612	0.00797433	0.101615	0.91908	0.958789
cg12620005	-0.0023909	-0.0775807	0.938175	0.966805
cg03940776	-0.259017	-4.32847	1.63202e-05	0.00128586	**
cg17066943	0.0283272	0.460986	0.644896	0.807874
cg07244253	0.0160667	0.268551	0.788323	0.898603
cg01983725	-0.143162	-3.33183	0.000890183	0.014644	**
cg18513344	-0.0963007	-1.26562	0.205906	0.460749
cg00705600	-0.133219	-2.57494	0.0101497	0.0767378	*
cg11494773	-0.0997058	-1.60587	0.108577	0.31035
cg00244001	0.0134713	0.187845	0.851031	0.927106
cg24632582	-0.0214788	-0.602946	0.546663	0.744466
cg10426084	0.039932	1.69189	0.0909385	0.279248
cg23866916	0.0504719	0.649836	0.515928	0.723168
cg16163382	0.0120575	0.208895	0.834568	0.922709
cg24711224	-0.015382	-0.303099	0.761869	0.887054
cg22365167	-0.0204503	-0.304461	0.760832	0.887054
ch.2.105901354F	-0.163156	-2.09493	0.0363952	0.16868	*
cg07092212	0.0470384	0.463914	0.642797	0.80711
cg02767093	0.0421451	0.763593	0.445266	0.67466
cg23683800	0.0335244	0.475168	0.634757	0.800532
cg03957124	-0.144322	-1.68496	0.0922682	0.279723
cg07037944	-0.163293	-2.44579	0.0146027	0.0975509	*
cg13781414	-0.0648862	-1.20101	0.229995	0.484251
cg15697257	-0.0677207	-1.11722	0.264135	0.516201
cg25362050	-0.0366704	-0.847039	0.39715	0.635864
cg00951869	-0.0978064	-1.12915	0.259071	0.509631
cg23919111	-0.115091	-1.35572	0.175455	0.418536
cg17260706	-0.0775328	-1.08053	0.280133	0.531508
cg19859270	-0.0237738	-1.01914	0.308352	0.559519
cg27307975	-0.190598	-4.36374	1.39331e-05	0.00128586	**
cg04118102	0.00911792	0.300053	0.764191	0.887054
cg23547429	-0.00973594	-0.150313	0.880544	0.94241
cg03257930	-0.123718	-1.41531	0.157248	0.393201
cg05603985	-0.0157447	-0.294863	0.768152	0.88983
cg08507178	-0.0682383	-1.55034	0.121334	0.334306
cg07391913	-0.00661122	-0.0824148	0.934331	0.965949
cg03725309	-0.0907864	-0.884068	0.376844	0.61857
cg26836479	0.207975	2.3033	0.0214398	0.119314	*
cg11355029	-0.126889	-2.43657	0.0149782	0.0983434	*
cg17827670	-0.0678335	-0.90174	0.367384	0.609989
cg20775254	-0.059257	-1.27288	0.203318	0.457008
cg23721083	-0.0588404	-1.02785	0.304236	0.556774
cg04605590	-0.0347875	-0.462588	0.643747	0.80711
cg00607627	-0.0090341	-0.126158	0.899629	0.950696
cg16116407	-0.00534148	-0.0768219	0.938779	0.966805
cg26470501	-0.0130638	-0.287296	0.773937	0.891905
cg11789371	0.0102484	0.412705	0.6799	0.83427
cg26542660	-0.015892	-0.223356	0.823298	0.917441
cg02805890	0.0481553	1.16746	0.243266	0.498239
cg23327334	-0.104599	-1.45775	0.145183	0.374078
cg23966214	-0.0133084	-0.397377	0.691163	0.841881
cg27537125	0.0489539	0.783045	0.433762	0.66499
cg04232128	-0.106406	-1.56733	0.117312	0.328869
cg02641539	-0.049482	-0.741355	0.458629	0.68386
cg16594502	-0.0275944	-0.351059	0.725609	0.862777
cg21815220	-0.104993	-2.36586	0.0181532	0.11079	*
cg13519902	-0.1899	-2.29662	0.0218196	0.120978	*
cg25922329	-0.103343	-2.37224	0.0178443	0.109929	*
cg09222732	-0.0759366	-2.63481	0.00853158	0.0701746	*
cg23974023	-0.00915323	-0.343375	0.731379	0.867571
cg07276358	0.0699087	1.11507	0.265053	0.51732
cg13119578	-0.188929	-1.7924	0.073331	0.249444
cg00534655	0.0351983	0.777458	0.437049	0.668296
cg12547807	-0.048166	-0.566065	0.57146	0.755659
cg00050692	-0.0424786	-0.627107	0.530713	0.734268
cg14099685	-0.0193803	-0.298888	0.76508	0.88716
cg20408175	-0.147271	-4.14323	3.67515e-05	0.00197322	**
cg26925669	0.00972223	0.193566	0.84655	0.927106
cg03935116	0.0190935	0.516032	0.605931	0.785349
cg07120889	0.0311801	0.37268	0.709455	0.853751
cg18098839	0.149884	1.80228	0.0717628	0.246963
cg06791867	0.030316	0.583613	0.559595	0.752191
cg00252813	-0.0238538	-0.3096	0.756921	0.884552
cg03747456	-0.277032	-3.62976	0.000296139	0.00836452	**
cg13126206	-0.105276	-2.47362	0.0135188	0.0911604	*
cg26253134	0.0430288	0.491923	0.622868	0.794153
cg26562462	-0.0827022	-1.54879	0.121708	0.334306
cg11032810	-0.106976	-2.39325	0.0168595	0.105601	*
cg16736826	-0.115614	-2.07808	0.0379229	0.172761	*
cg23017398	-0.0732561	-1.64886	0.0994482	0.293637
cg08354751	-0.0135373	-0.183051	0.854791	0.927229
cg14205864	-0.00791583	-0.224008	0.822791	0.917441
cg17411016	-0.0916497	-1.69132	0.091047	0.279248
cg11828203	0.0739767	1.47776	0.139745	0.366304
cg13180098	-0.125794	-3.64708	0.000277093	0.00813351	**
cg13112407	0.0522613	0.698289	0.485137	0.700338
cg02560388	-0.204968	-2.33099	0.019926	0.114041	*
cg11650298	-0.0618075	-1.41722	0.156691	0.393201
cg03078551	0.00678243	0.0912376	0.92732	0.962689
cg11996209	-0.156626	-3.69574	0.000229564	0.00701342	**
cg13784312	-0.173406	-2.18573	0.0290363	0.147347	*
cg02716826	-0.162725	-3.16766	0.00157711	0.0233756	**
cg03699843	-0.107003	-1.22254	0.221754	0.476962
cg24568579	-0.0383801	-0.566711	0.571021	0.755659
cg13222915	-0.0687349	-1.19339	0.232961	0.487906
cg26117398	0.0834046	1.80072	0.0720081	0.247239
cg02329670	-0.118754	-2.30745	0.0212066	0.118456	*
cg27093403	-0.0794598	-1.27778	0.201586	0.455657
cg06625767	-0.0130571	-0.146463	0.883582	0.942781
cg06285727	-0.123635	-1.54652	0.122253	0.335188
cg12593793	-0.00498782	-0.0658451	0.947513	0.97098
cg20651995	-0.0833858	-1.68476	0.0923068	0.279723
cg12126344	-0.171867	-3.80633	0.000148475	0.00555668	**
cg11080651	0.0141543	0.160113	0.87282	0.941236
cg24002003	-0.0484737	-0.713142	0.475903	0.696675
cg05316065	-0.0937643	-1.34337	0.179418	0.422974
cg08666707	-0.0395503	-0.853539	0.393538	0.63325
cg01710361	-0.16108	-2.03804	0.0417737	0.182209	*
cg01955153	-0.076557	-0.942644	0.346061	0.593417
cg12307314	-0.150844	-2.64487	0.00828352	0.0692762	*
cg00159243	-0.136837	-1.56166	0.118642	0.330125
cg05568549	-0.0022285	-0.0361614	0.97116	0.985645
cg02097120	-0.08498	-1.62126	0.105235	0.305305
cg17062268	0.0239479	0.593856	0.552725	0.748805
cg06372654	-0.157872	-3.58924	0.000345595	0.00930577	**
cg00639656	-0.0855681	-2.31634	0.0207144	0.116706	*
cg18387985	-0.146649	-3.35236	0.000827305	0.0137608	**
cg11807188	0.0173995	0.600145	0.548528	0.744466
cg12033822	0.0794799	0.970943	0.331781	0.582269
cg00509772	-0.00251302	-0.0495717	0.960472	0.980978
ch.15.67797584R	0.0305967	0.292406	0.770029	0.88983
cg15321908	-0.107666	-1.89015	0.0589893	0.218042
cg06032302	0.00923302	0.129796	0.896751	0.950061
cg09641325	-0.0616879	-1.74846	0.0806502	0.260666
cg04891040	-0.00820948	-0.283074	0.777171	0.893568
cg02008402	-0.09869	-2.96157	0.00312354	0.0365381	**
cg10814005	-0.0118518	-0.182505	0.855219	0.927229
cg19631651	-0.166265	-3.66742	0.0002562	0.00767063	**
cg13823169	-0.101928	-2.02164	0.0434451	0.184612	*
cg18712349	-0.0801878	-2.94869	0.0032557	0.0372045	**
cg06388350	-0.132286	-2.33569	0.0196785	0.114041	*
cg12680205	-0.13699	-3.4263	0.000633448	0.0123152	**
cg01269795	-0.0658475	-0.800499	0.423587	0.659843
cg04111102	0.00565108	0.121386	0.903407	0.950696
cg15981982	-0.0549757	-0.881915	0.378007	0.619465
cg03029755	-0.0199039	-0.378265	0.705303	0.850797
cg13997435	-0.0882072	-2.0924	0.036621	0.169202	*
cg15901722	-0.0121127	-0.114011	0.909249	0.953183
cg26152188	-0.0832527	-1.81302	0.0700896	0.243444
cg19016694	0.0286396	0.44871	0.653726	0.816203
cg07202479	-0.257861	-3.41835	0.000652052	0.0124756	**
cg04891053	-0.149639	-1.91592	0.0556222	0.212414
cg24741430	-0.167381	-2.89961	0.00380732	0.0403309	**
cg18995788	-0.147235	-3.77568	0.000167719	0.00594558	**
cg21393163	-0.177285	-2.55483	0.0107518	0.0804771	*
cg06599169	-0.037136	-1.00428	0.315454	0.567159
cg23629393	-0.150973	-4.48575	7.99327e-06	0.00108781	**
cg18181703	-0.0505473	-0.903237	0.366589	0.60976
cg14266156	-0.0468748	-0.767989	0.442651	0.67229
cg09502149	-0.141452	-2.5824	0.00993432	0.0758759	*
cg18120259	-0.295553	-4.18083	3.1247e-05	0.00187107	**
cg05007163	-0.0689626	-1.49371	0.135524	0.360355
cg22964469	-0.0134631	-0.189407	0.849807	0.927106
cg07136133	-0.317216	-2.70189	0.00699589	0.0598449	*
cg10919522	0.0209105	0.230219	0.817963	0.914457
cg07069636	-0.133516	-3.07757	0.00213629	0.0280529	**
cg13203811	-0.0734945	-1.47246	0.141169	0.368171
cg04424621	-0.136861	-2.04394	0.0411865	0.180492	*
cg12303084	0.0187687	0.311763	0.755277	0.88332
cg10505630	-0.136427	-3.1895	0.00146366	0.0223582	**
cg20585830	-0.0656488	-1.22322	0.221497	0.476962
cg18722504	-0.125409	-3.7441	0.000189995	0.0063205	**
cg03147185	-0.15983	-2.90269	0.00377032	0.0403309	**
cg26501007	-0.0678672	-1.02238	0.306814	0.559016
cg23542902	0.00997016	0.101642	0.919059	0.958789
cg19939077	0.0320607	0.479981	0.631332	0.79958
cg08939394	-0.0515898	-0.539508	0.58964	0.770521
cg23824762	-0.0728448	-1.94902	0.0515353	0.201959
cg02722808	-0.0961053	-1.68848	0.0915902	0.279248
cg13518625	0.0358617	0.587168	0.557206	0.751062
cg18119407	0.163179	3.2981	0.00100319	0.0159764	**
cg24152264	-0.118257	-2.57552	0.0101329	0.0767378	*
cg10421247	-0.156286	-2.22737	0.0261154	0.13462	*
cg05168229	-0.084676	-0.945285	0.344712	0.593142
cg04011474	-0.106862	-2.7777	0.00556347	0.0502233	*
cg05318454	-0.191915	-4.2806	2.01896e-05	0.0014463	**
cg25630380	0.0127716	0.300449	0.763889	0.887054
cg06226150	-0.0500934	-0.785478	0.432335	0.66499
cg18372930	0.0669415	0.772102	0.440212	0.670395
cg03998636	-0.140245	-2.41315	0.0159706	0.102609	*
cg03183540	-0.101132	-0.972698	0.330908	0.582269
cg07267600	-0.236495	-3.14965	0.00167676	0.02437	**
cg07217499	-0.0725587	-0.97267	0.330922	0.582269
cg18101225	-0.062452	-0.743	0.457633	0.683709
cg03211593	-0.0352672	-0.462773	0.643615	0.80711
cg05988548	-0.0428691	-0.57799	0.563384	0.752298
cg02867102	-0.1152	-1.48215	0.138575	0.365222
cg16401207	-0.181313	-3.91124	9.7194e-05	0.00382893	**
cg20309891	-0.0513444	-1.15263	0.249301	0.502293
cg02416986	0.00889198	0.200896	0.840815	0.927106
cg03179542	-0.223026	-4.069	5.04357e-05	0.00243555	**
cg24531955	-0.0832153	-0.852511	0.394108	0.63325
cg12520319	0.065367	0.761475	0.446529	0.675206
cg00944304	-0.0569982	-1.92232	0.0548123	0.210395
cg02097604	0.000910406	0.0199999	0.984047	0.991133
cg02349866	-0.00676952	-0.22051	0.825513	0.917441
cg05759948	-0.0796982	-2.85539	0.00437554	0.0436679	**
cg26913669	-0.0510568	-1.41449	0.157489	0.393201
cg03699074	-0.120126	-1.8285	0.0677325	0.23914
cg25320169	-0.183204	-3.46174	0.000556388	0.0116166	**
cg26305504	-0.147482	-2.74971	0.00605828	0.0535946	*
cg17443080	-0.147497	-2.88713	0.00396036	0.040331	**
cg09491962	-0.033842	-0.690207	0.490203	0.702664
cg19821297	-0.250741	-3.06458	0.00223048	0.0285933	**
cg27020362	-0.0677047	-1.09552	0.273519	0.524946
cg03508235	-0.132499	-2.98703	0.0028767	0.0347291	**
cg13803727	-0.12909	-3.11717	0.00187119	0.025869	**
cg17588094	-0.00412512	-0.0988163	0.921301	0.959102
cg06021088	-0.17624	-2.33386	0.0197745	0.114041	*
cg20155035	0.136434	1.60562	0.108633	0.31035
cg24425149	-0.0956912	-1.49138	0.136135	0.361337
cg05209483	-0.0484929	-0.579949	0.562063	0.752298
cg00978848	-0.166263	-3.4144	0.000661486	0.0124756	**
cg16949914	-0.00997484	-0.107568	0.914357	0.956529
cg27337540	-0.266415	-5.11972	3.58396e-07	8.10296e-05	**
cg27217148	0.155624	1.55242	0.120836	0.334306
cg05503062	-0.0991521	-1.98435	0.0474545	0.191998	*
cg25114611	-0.093548	-1.27507	0.202542	0.455948
cg18125510	-0.201296	-2.01986	0.0436294	0.184612	*
cg09244312	-0.105188	-2.11318	0.0348	0.163309	*
cg11649376	-0.0780962	-1.74649	0.0809919	0.260666
cg05870586	0.0185705	0.231992	0.816585	0.914307
cg14989202	0.161412	1.57877	0.114663	0.323869
cg21108085	-0.0262206	-0.253266	0.800108	0.903971
cg13770461	-0.247115	-3.35495	0.000819681	0.0137608	**
cg24215776	0.0794817	1.03044	0.30302	0.555536
cg13092901	-0.113929	-1.36804	0.171568	0.413896
cg11554335	0.092604	0.917162	0.35925	0.602333
cg05246100	-0.0615855	-1.90233	0.057377	0.21593
cg13447080	-0.17282	-3.97471	7.48532e-05	0.00329574	**
cg22129111	-0.141436	-2.80812	0.00506731	0.0472435	**
cg10160612	-0.224933	-3.19525	0.00143504	0.022147	**
cg12616487	-0.0689901	-1.56619	0.117579	0.329001
cg21196930	-0.191528	-5.12594	3.47024e-07	8.10296e-05	**
cg03891318	0.0549014	1.2024	0.229458	0.4838
cg03431738	0.100575	1.7811	0.0751597	0.251709
cg17345741	-0.112447	-2.65081	0.0081401	0.0684591	*
cg00950718	-0.0412788	-0.490508	0.623868	0.794153
cg13585930	0.0904143	0.807829	0.419356	0.655983
cg22103219	0.0308492	0.494975	0.620712	0.793515
cg04945608	0.0228366	0.915384	0.360182	0.602333
cg09365924	-0.0758373	-1.6002	0.109828	0.312572
cg12992827	-0.19884	-2.06574	0.0390767	0.17462	*
cg17473656	-0.0687327	-2.25888	0.0240774	0.128877	*
cg00467296	-0.0308347	-0.893983	0.371518	0.614544
cg24048338	-0.0593033	-2.00489	0.045209	0.189044	*
cg27061485	-0.20391	-3.38351	0.000739736	0.0131831	**
cg16151960	-0.120557	-2.36478	0.018206	0.11079	*
cg03850035	-0.0862262	-1.55256	0.120803	0.334306
cg18879828	-0.0366954	-1.33494	0.182159	0.42789
cg12338137	0.107062	2.01184	0.04447	0.186999	*
cg09501509	0.028194	0.221709	0.82458	0.917441
cg10636246	-0.0253213	-0.189829	0.849476	0.927106
cg09421562	-0.0627259	-0.884801	0.376449	0.61857
cg10381071	-0.0361106	-0.748835	0.45411	0.679123
cg08594651	-0.0256972	-0.267212	0.789354	0.898603
cg06008511	-0.121609	-2.83576	0.00465173	0.0452184	**
cg01059398	-0.168251	-2.07158	0.0385267	0.173718	*
cg00908292	0.0701384	1.0484	0.294673	0.549347
cg15908708	-0.171009	-2.62816	0.00869897	0.0707736	*
cg23813257	-0.0576192	-1.14531	0.25232	0.504978
cg13010621	-0.0543993	-1.45425	0.14615	0.374635
cg02323699	-0.131387	-3.56306	0.000381552	0.00962196	**
cg20248822	-0.0436962	-0.876696	0.380835	0.621035
cg17863076	-0.0510332	-1.74421	0.0813894	0.260666
cg00094412	-0.0459635	-0.705965	0.480353	0.697453
cg17588294	-0.116395	-2.87751	0.00408234	0.0410152	**
cg04881228	0.000423263	0.0086154	0.993127	0.994466
cg11393173	-0.103182	-1.48396	0.138093	0.364595
cg00817377	-0.0869378	-1.41826	0.156386	0.393201
cg17214023	-0.10246	-2.34426	0.019234	0.114041	*
cg07533239	-0.0447716	-0.958758	0.337882	0.587762
cg05181212	-0.0851634	-2.8203	0.00488027	0.0465336	**
cg27661394	-0.0314639	-0.813755	0.415954	0.655983
cg09888012	-0.182819	-3.60975	0.000319669	0.00886193	**
cg27018424	-0.019734	-0.344127	0.730813	0.867571
cg13709639	0.0633538	0.720671	0.471258	0.693681
cg16429725	-0.0435572	-0.919329	0.358116	0.602333
cg17680767	-0.123634	-1.25427	0.209999	0.463757
cg10324158	-0.140093	-2.50258	0.0124669	0.0868041	*
cg06559575	-0.0768539	-0.954411	0.340076	0.587973
cg27115863	-0.15255	-2.84289	0.00454963	0.0445845	**
cg12269535	-0.196724	-3.71418	0.00021364	0.00672949	**
cg20146909	-0.196587	-3.55118	0.000399007	0.00962196	**
cg05820396	-0.0821378	-1.47694	0.139964	0.366304
cg24263283	-0.0922387	-3.55385	0.000395018	0.00962196	**
cg26719625	-0.200364	-4.03679	5.77711e-05	0.0027026	**
cg11658909	-0.0358744	-1.17533	0.240105	0.494411
cg07739369	-0.117787	-1.46331	0.143655	0.372635
cg18860310	-0.0670338	-1.00205	0.316531	0.567159
cg01180628	-0.0914408	-1.18926	0.234583	0.489278
cg03297731	0.0054453	0.118785	0.905466	0.950696
cg23829102	-0.0920544	-0.949434	0.342599	0.590185
cg14162417	0.123162	2.05636	0.0399732	0.178095	*
cg19607021	-0.138748	-3.53892	0.000417787	0.00962196	**
cg08928958	-0.253471	-4.33244	1.6033e-05	0.00128586	**
cg13134297	-0.0294108	-0.35237	0.724625	0.862293
cg05091997	0.0432489	0.430149	0.667168	0.825414
cg27563121	-0.0639345	-1.2352	0.217009	0.470135
cg06779113	-0.0729782	-1.13945	0.254754	0.506937
cg17501210	-0.153575	-6.00537	2.5563e-09	3.82678e-06	**
cg22146612	-0.0858779	-1.59133	0.11181	0.317007
cg05555337	0.108421	1.67111	0.0949712	0.284914
cg16759787	-0.0345707	-1.21288	0.225425	0.481254
cg23371680	-0.116516	-2.93686	0.00338153	0.0380613	**
cg22383924	-0.136343	-2.89809	0.00382565	0.0403309	**
cg26170244	-0.16999	-2.59142	0.00967915	0.0752111	*
cg00417304	-0.0992155	-1.74494	0.0812629	0.260666
cg11152384	0.00869569	0.134526	0.89301	0.947438
cg22953759	0.031665	0.371003	0.710704	0.853871
cg25376310	-0.192955	-3.41224	0.000666701	0.0124756	**
cg10092518	0.0237186	0.64261	0.520605	0.724454
cg16519923	-0.055863	-1.29213	0.196572	0.449264
cg01015663	-0.0740744	-0.682989	0.494751	0.704033
cg16292768	-0.119563	-1.85176	0.0643158	0.232002
cg07473138	-0.00515533	-0.15505	0.876809	0.942132
cg01771416	-0.00765606	-0.14	0.888684	0.944858
cg10589813	-0.0811609	-1.36674	0.171973	0.413896
cg14649449	-0.0549153	-1.00195	0.316578	0.567159
cg23043143	0.050997	1.23819	0.215896	0.468401
cg06690548	0.0368904	1.18689	0.235517	0.489278
cg07198150	-0.210811	-3.17616	0.00153202	0.0229343	**
cg22304262	-0.155708	-2.76002	0.00587158	0.0526333	*
cg06946797	0.000687288	0.0102684	0.991809	0.994466
cg02846963	-0.0847578	-2.28572	0.0224515	0.122664	*
cg13280803	-0.0303414	-0.552976	0.580387	0.764151
cg00073090	-0.0979563	-1.81831	0.069277	0.241181
cg14016363	-0.0539472	-0.549126	0.583025	0.764933
cg00277397	-0.0670068	-2.58343	0.00990467	0.0758759	*
cg19090437	-0.00468425	-0.0665504	0.946951	0.97098
cg24935556	-0.0893507	-3.06339	0.00223932	0.0285933	**
cg13562284	-0.0989181	-2.3135	0.0208707	0.117017	*
cg01820374	-0.217256	-4.26896	2.12549e-05	0.0014463	**
cg26905258	0.0287903	0.337966	0.73545	0.870208
cg27407935	-0.0915144	-0.914749	0.360515	0.602333
cg22870429	0.0477971	1.11099	0.266805	0.518666
cg09037630	-0.0981036	-0.921776	0.356839	0.602333
cg23261443	-0.0715833	-0.7581	0.448547	0.675432
cg13583523	-0.0131453	-0.44251	0.658203	0.819061
cg05820066	-0.114829	-1.67881	0.093461	0.282079
cg13256912	-0.162149	-3.98609	7.14008e-05	0.003239	**
cg14722693	-0.115078	-2.11135	0.0349573	0.163465	*
cg06012428	0.063684	0.808728	0.418839	0.655983
cg16664584	-0.0621819	-0.491152	0.623412	0.794153
cg11436113	-0.130795	-3.54248	0.000412251	0.00962196	**
cg25376491	-0.0101651	-0.154739	0.877054	0.942132
cg26192309	-0.0636629	-2.36233	0.0183263	0.11085	*
cg25625127	-0.0992805	-2.70452	0.00694119	0.0597182	*
cg08305942	0.0462692	0.953937	0.340316	0.587973
cg15962267	-0.135975	-2.80725	0.00508096	0.0472435	**
cg00227093	-0.0509338	-0.67561	0.499424	0.709334
cg06092244	-0.0266821	-0.284907	0.775766	0.892638
cg13097800	-0.0807882	-1.66794	0.095599	0.285356
cg02325250	-0.203217	-4.42764	1.04331e-05	0.00128586	**
cg15985157	-0.132335	-2.52986	0.0115432	0.0837032	*
cg15030712	-0.0363888	-0.340479	0.733558	0.869466
cg00320216	-0.0638187	-2.01975	0.0436408	0.184612	*
cg20510033	0.0230033	0.321972	0.747533	0.877015
cg00310412	-0.0972444	-2.34497	0.0191979	0.114041	*
cg26020069	0.0184943	0.588537	0.556287	0.750913
cg24704287	-0.147332	-2.81496	0.00496142	0.0467123	**
cg23005227	0.0693637	1.18817	0.235012	0.489278
cg24328944	-0.00984713	-0.158706	0.873928	0.941236
cg03128029	0.0411723	1.06054	0.289123	0.542378
cg06499778	-0.0585305	-1.84448	0.0653696	0.234988
cg07329251	-0.0256404	-0.265948	0.790327	0.899027
cg02417427	0.136648	1.26742	0.205263	0.459998
cg09757158	-0.0678189	-1.995	0.0462778	0.189284	*
cg24694018	-0.0651956	-1.18402	0.236651	0.490673
cg21653474	-0.0552749	-1.57731	0.114998	0.324203
cg14622879	0.120467	0.912372	0.361764	0.603747
cg20456243	-0.10933	-2.02488	0.0431105	0.184612	*
cg06755438	0.123274	1.20877	0.226998	0.481325
cg02734358	-0.0868739	-0.844075	0.398803	0.637829
cg06433467	0.0677137	0.705231	0.480809	0.697453
cg24721964	-0.102394	-0.916927	0.359373	0.602333
cg16677191	0.199249	1.72736	0.0843713	0.266464
cg13708803	-0.140909	-2.12169	0.0340774	0.161436	*
cg20813374	-0.206363	-4.23062	2.51555e-05	0.00156907	**
cg13591783	0.103168	0.710283	0.477673	0.696962
cg16757384	0.0371418	0.869489	0.384761	0.624768
cg00039326	0.0232634	0.674515	0.50012	0.709649
cg06547285	-0.0933594	-2.02132	0.0434782	0.184612	*
ch.14.1488981R	-0.0842945	-0.737503	0.460967	0.68416
cg19589396	-0.207391	-3.54343	0.000410785	0.00962196	**
cg02849507	-0.0519581	-0.715046	0.474726	0.696675
cg02544257	-0.057027	-1.28349	0.199578	0.453449
cg14761417	-0.00477583	-0.188471	0.85054	0.927106
cg22052056	-0.096221	-2.24199	0.0251518	0.131935	*
cg06792126	0.0392527	0.444727	0.656601	0.817747
cg19202384	-0.0722174	-1.35994	0.174117	0.417218
cg01649611	0.14955	1.09689	0.272921	0.524946
cg03273183	0.0100577	0.380736	0.70347	0.84945
cg12510708	-0.0494588	-0.419205	0.675144	0.830477
cg08943045	0.120816	1.08085	0.279989	0.531508
cg01799015	-0.188786	-3.18031	0.00151044	0.0228397	**
cg24327132	0.0660888	0.663468	0.507164	0.715574
cg02956542	0.0676071	0.600811	0.548084	0.744466
cg26361533	-0.152629	-2.34029	0.0194388	0.114041	*
cg14387452	-0.231633	-5.40217	7.99576e-08	5.98483e-05	**
cg05058313	-0.000756154	-0.0190907	0.984772	0.991133
cg01890836	-0.151183	-4.33991	1.55059e-05	0.00128586	**
cg14114377	-0.103325	-1.8675	0.062086	0.225592
cg19405484	-0.0304089	-0.247119	0.80486	0.90797
cg20952257	0.0367163	0.652502	0.514208	0.72211
cg19465320	-0.00125065	-0.0184596	0.985275	0.991133
cg03254336	0.000719148	0.0152862	0.987806	0.991782
cg06567920	-0.144581	-5.30759	1.33194e-07	6.64638e-05	**
cg08876103	-0.183483	-2.55283	0.0108132	0.080528	*
cg01597398	0.00929878	0.184928	0.853318	0.927229
cg22672060	-0.109129	-1.75634	0.0792966	0.259449
cg13854219	-0.106031	-0.922985	0.356209	0.602333
cg08324157	-0.137593	-2.75076	0.00603901	0.0535946	*
cg17178175	0.0863668	0.833909	0.404505	0.642146
cg03450842	-0.0758539	-1.70774	0.0879546	0.27317
cg01652514	0.0672315	1.09577	0.273409	0.524946
cg18196453	0.111076	1.21769	0.223592	0.479538
cg12635790	0.0320743	0.337333	0.735927	0.870208
cg02088996	0.0234266	0.235065	0.8142	0.913686
cg26647771	-0.0531792	-1.13677	0.255871	0.506937
cg25368647	-0.112511	-1.82983	0.0675332	0.239001
cg10472711	-0.0524467	-0.685177	0.49337	0.703368
cg16463452	-0.0762668	-0.661265	0.508575	0.716889
cg08003402	-0.0706287	-1.21601	0.224232	0.480223
cg26894079	-0.0117989	-0.144265	0.885316	0.943752
cg06970472	-0.109832	-1.89616	0.0581892	0.21723
cg20519581	0.00856558	0.103156	0.917857	0.958789
cg01702055	0.0500451	0.425201	0.670769	0.827817
cg00448868	0.0206957	0.428086	0.668669	0.826587
cg06197751	-0.0824969	-1.73542	0.0829342	0.263593
cg01311537	-0.0345178	-0.465183	0.641888	0.80711
cg10045881	0.014036	0.165978	0.868204	0.938124
cg11963400	0.0954264	1.35054	0.177108	0.419509
cg11993160	-0.0843804	-1.00331	0.315923	0.567159
cg22593432	-0.0576642	-1.29585	0.195286	0.447007
cg06189394	0.0199194	0.229656	0.8184	0.914457
cg17602444	0.0353268	0.527889	0.597678	0.778021
cg14406814	-0.0948022	-1.71535	0.0865497	0.271056
cg25375916	0.145912	1.13455	0.256802	0.506937
cg18734877	-0.0587966	-1.06163	0.288626	0.542124
cg25621991	0.0248935	0.302931	0.761997	0.887054
cg22363368	-0.125893	-3.71163	0.000215775	0.00672949	**
cg23900712	0.0640804	0.990118	0.322324	0.572915
cg14354820	0.00517329	0.12242	0.902588	0.950696
cg16506910	0.0034313	0.0853097	0.93203	0.96557
cg01823718	-0.083437	-1.98464	0.0474221	0.191998	*
cg25281677	-0.121648	-1.43566	0.151371	0.382774
cg05522498	0.0350355	0.437241	0.662018	0.821759
cg07434438	-0.00211945	-0.0383915	0.969382	0.985177
cg24362829	-0.126719	-2.33975	0.0194668	0.114041	*
cg24921221	0.0238063	0.355317	0.722417	0.861024
cg27108889	-0.162631	-3.58733	0.000348112	0.00930577	**
cg24174557	-0.13873	-1.64451	0.100345	0.295702
cg17907003	0.00852252	0.13003	0.896566	0.950061
cg00506299	-0.105292	-1.79041	0.0736502	0.249444
cg12577411	-0.0530115	-1.07532	0.282457	0.534696
cg26315985	0.0269756	0.538151	0.590577	0.770787
cg25423174	0.10346	0.958709	0.337907	0.587762
cg09356916	-0.02905	-0.652824	0.514	0.72211
cg13359998	0.00231	0.0181595	0.985515	0.991133
cg08548559	-0.0578752	-0.666718	0.505086	0.713315
cg03149958	-0.0194597	-0.709409	0.478214	0.696962
cg21120249	-0.0939911	-2.40074	0.0165197	0.103908	*
cg17666418	-0.10114	-0.971224	0.331641	0.582269
cg25325512	-0.242125	-2.48741	0.0130083	0.0891173	*
cg22805381	-0.0425502	-1.40803	0.159392	0.396363
cg25966016	-0.0159331	-0.183451	0.854476	0.927229
cg02990302	-0.0509886	-0.436426	0.66261	0.821812
cg09238801	-0.164466	-2.47472	0.0134771	0.0911604	*
cg09701700	-0.215269	-2.82596	0.00479542	0.0460176	**
cg01286624	-0.0965117	-1.87269	0.0613647	0.224056
cg23732483	-0.149773	-1.25076	0.211277	0.463757
cg18369972	-0.088742	-0.782643	0.433998	0.66499
cg04973995	-0.0997924	-1.38847	0.165261	0.405433
cg12644285	-0.037308	-0.407714	0.683559	0.836703
cg20995564	-0.134833	-1.21259	0.225535	0.481254
cg26645237	-0.120781	-3.06144	0.00225385	0.0285933	**
cg08922729	-0.0694924	-1.00532	0.314952	0.567159
cg13033858	-0.121249	-2.11026	0.0350517	0.163465	*
cg04433322	0.0253249	0.475821	0.634293	0.800532
cg08327428	-0.100416	-2.33228	0.0198576	0.114041	*
cg25649895	-0.105557	-1.67699	0.0938151	0.282578
cg07551060	0.0618208	0.708773	0.478609	0.696962
cg26878655	0.00222872	0.0471674	0.962388	0.980978
cg06647068	-0.160368	-1.78578	0.0743976	0.25084
cg01243823	-0.322467	-5.10898	3.78896e-07	8.10296e-05	**
cg16903811	0.0131699	0.236872	0.812799	0.912798
cg01231543	-0.221256	-3.79353	0.000156242	0.00570473	**
cg26581729	-0.0650918	-1.32175	0.186515	0.431664
cg02387843	-0.0220312	-0.398454	0.69037	0.841599
cg26182406	-0.0215605	-0.390934	0.695919	0.844859
cg00464046	-0.0860994	-1.75795	0.0790213	0.259449
cg16037711	-0.0267986	-0.380534	0.703619	0.84945
cg25230327	0.126417	1.11308	0.265906	0.517995
cg25064552	0.0942101	2.07759	0.0379681	0.172761	*
cg13607323	-0.0722474	-1.74459	0.0813236	0.260666
cg07708487	-0.115676	-2.24116	0.0252059	0.131935	*
cg03354554	0.31735	2.90179	0.00378108	0.0403309	**
cg18192491	-0.0207192	-0.576263	0.56455	0.752298
cg10864794	0.0703835	0.840124	0.401013	0.639315
cg24512093	-0.0554589	-1.28601	0.198698	0.452742
cg22995042	0.0428213	0.905862	0.365198	0.608122
cg26810908	-0.0467147	-1.1599	0.246331	0.500349
cg11746996	-0.0402398	-0.718533	0.472574	0.694253
cg24304210	-0.0449724	-0.586877	0.557402	0.751062
cg10207609	0.0557845	1.16659	0.243617	0.498239
cg02893429	0.0912866	1.09297	0.274635	0.525433
cg26307105	0.114974	1.70303	0.0888317	0.273624
cg19050940	-0.0716765	-1.8266	0.0680181	0.239584
cg05438378	-0.252246	-3.14325	0.00171356	0.0244305	**
cg16708465	-0.0427243	-1.2178	0.22355	0.479538
cg05845030	-0.122315	-1.98232	0.0476815	0.192397	*
cg25001190	-0.0632797	-1.48983	0.136542	0.361775
cg21241410	-0.127886	-1.10299	0.270263	0.522717
cg20692268	-0.0479638	-0.578091	0.563316	0.752298
cg25100871	-0.000450988	-0.00777057	0.993801	0.994466
cg03139435	0.0696663	0.772627	0.439902	0.670395
cg04158018	0.0161611	0.195924	0.844704	0.927106
cg04193065	-0.018134	-0.302127	0.76261	0.887054
cg07469815	-0.0401339	-0.705919	0.480381	0.697453
cg02210115	0.112864	1.20285	0.22928	0.4838
cg00275828	-0.00984043	-0.155774	0.876238	0.942132
cg17215278	-0.0920958	-1.64127	0.101015	0.297091
cg14959425	-0.0938224	-2.31593	0.0207373	0.116706	*
cg04465154	0.0108699	0.102017	0.918761	0.958789
cg24954967	-0.115927	-2.24507	0.0249529	0.13153	*
cg03800922	-0.12889	-1.9312	0.053704	0.207739
cg04657325	0.00865992	0.06429	0.94875	0.971463
cg11753018	-0.141734	-2.17616	0.0297464	0.149934	*
cg13707794	0.0779281	0.603252	0.546464	0.744466
cg06532880	-0.0202464	-0.264454	0.791478	0.899652
cg09380069	0.0259322	0.219156	0.826567	0.917931
cg23119026	-0.12887	-2.81597	0.00494599	0.0467123	**
cg00548098	-0.163385	-2.42244	0.0155703	0.101342	*
cg03875678	-0.0710143	-0.791816	0.428631	0.662189
cg21990700	0.0215408	0.289023	0.772616	0.891068
cg07807757	-0.0478892	-0.928096	0.353552	0.600636
cg07121693	-0.028326	-0.536271	0.591875	0.771809
cg06826457	0.0145504	0.182299	0.85538	0.927229
cg09516200	0.0788525	0.919587	0.357981	0.602333
cg01671681	-0.089698	-2.58531	0.00985132	0.0758759	*
cg10552523	0.0336881	0.41972	0.674769	0.830477
cg16551670	-0.0554831	-1.33433	0.182361	0.42789
cg06881965	0.00671187	0.0793214	0.936791	0.966805
cg14024579	-0.0862258	-1.87371	0.061223	0.224056
cg27117792	-0.117495	-1.08497	0.278162	0.529781
cg05673882	-0.250056	-2.50688	0.0123172	0.0868041	*
cg24067911	0.0475701	0.371904	0.710033	0.853751
cg25112191	-0.146921	-2.90937	0.00369122	0.040052	**
cg25278941	0.0412708	0.33268	0.739436	0.872436
cg16936953	-0.182236	-1.65228	0.0987511	0.292733
cg14277403	0.0114703	0.183363	0.854546	0.927229
cg17901584	0.0987356	0.847795	0.396728	0.635864
cg08726522	-0.02469	-0.285549	0.775275	0.892638
cg01875596	-0.00542438	-0.180524	0.856773	0.927604
cg13661827	-0.118695	-1.18887	0.234736	0.489278
cg26165146	-0.0294471	-0.579251	0.562533	0.752298
cg13480465	-0.0883448	-2.27998	0.022791	0.124066	*
cg04121771	-0.119052	-1.40408	0.160564	0.397699
cg07243202	-0.0310117	-0.506934	0.612299	0.789501
cg15466952	-0.00496923	-0.0732687	0.941605	0.96812
cg27093918	-0.111331	-1.2515	0.211006	0.463757
cg15947301	0.00130149	0.0198216	0.984189	0.991133
cg01437204	-0.0719329	-0.774965	0.43852	0.669178
cg09152259	-0.291622	-4.56991	5.40577e-06	0.000809244	**
cg23684410	-0.011074	-0.12461	0.900854	0.950696
cg19103429	-0.188038	-2.03182	0.0424053	0.18347	*
cg20782117	-0.261515	-3.91736	9.47937e-05	0.00382893	**
cg02039839	-0.185429	-3.57376	0.000366458	0.00962196	**
cg04949225	0.0278865	0.249962	0.802661	0.906172
cg07955474	-0.0757239	-1.50923	0.131514	0.350313
cg02447879	-0.0593047	-1.13403	0.257017	0.506937
cg22508831	-0.0366226	-0.557265	0.577455	0.760959
cg09354692	-0.0563459	-0.627179	0.530667	0.734268
cg11012543	0.0928917	1.51896	0.129047	0.346206
cg22798121	-0.0284987	-0.408623	0.682892	0.836571
cg16969872	0.115925	1.45073	0.147128	0.375214
cg04757345	0.050108	0.83197	0.405598	0.642519
cg07960624	-0.177179	-2.05341	0.0402581	0.178832	*
cg15193228	-0.0764007	-1.2109	0.226183	0.481325
cg03328299	-0.00946202	-0.22647	0.820876	0.91637
cg04037707	0.0241306	0.495452	0.620376	0.793515
cg22534374	-0.109378	-1.18655	0.235651	0.489278
cg25604616	-0.133394	-1.92794	0.0541092	0.20823
cg26725076	-0.235366	-4.25246	2.28573e-05	0.00148771	**
cg01891966	-0.0766194	-0.838428	0.401964	0.639925
cg17467525	-0.146764	-1.23959	0.215378	0.467955
cg15777760	0.00224564	0.0362451	0.971093	0.985645
cg00207731	-0.0351598	-0.64293	0.520398	0.724454
cg17011453	-0.0587787	-1.29637	0.195109	0.447007
cg01218206	0.0688249	1.20937	0.226771	0.481325
cg05405914	-0.0383458	-0.739203	0.459934	0.683959
cg12866551	-0.063487	-1.56811	0.117129	0.328869
cg21946631	-0.0914944	-1.90137	0.0575025	0.21593
cg03593014	0.015117	0.12365	0.901615	0.950696
cg17150809	0.0184658	0.401107	0.688416	0.840586
cg14520947	0.159134	1.13403	0.257018	0.506937
cg03450635	-0.0821081	-0.989506	0.322624	0.572915
cg07945582	0.107237	1.45577	0.145729	0.374585
cg21187669	-0.0733593	-1.24379	0.213831	0.466625
cg10316899	0.0944069	1.65865	0.0974584	0.289475
cg03252770	0.0198812	0.192183	0.847633	0.927106
cg01127300	-0.206541	-3.4606	0.000558716	0.0116166	**
cg25517015	0.0122739	0.187183	0.85155	0.927106
cg02538248	-0.23061	-3.43906	0.000604644	0.0120687	**
cg16594273	-0.112608	-1.75587	0.0793772	0.259449
cg13526915	-0.0662096	-1.01947	0.308194	0.559519
cg18442362	-0.225186	-2.08108	0.0376477	0.172525	*
cg09588020	0.0911865	0.869726	0.384632	0.624768
cg16572224	-0.0400382	-0.698999	0.484694	0.700338
cg10777347	0.109433	1.07184	0.284018	0.535523
cg14476101	0.00926666	0.138991	0.889482	0.945035
cg08176258	-0.102518	-1.78301	0.0748486	0.251229
cg05814312	-0.026846	-0.331425	0.740384	0.872558
cg20253855	-0.0472347	-0.861171	0.389323	0.629392
cg15521790	-0.0531094	-0.75397	0.451021	0.677191
cg09092525	0.0100573	0.221954	0.824389	0.917441
cg23006040	-0.021803	-0.390241	0.69643	0.844859
cg19074393	-0.102418	-1.2763	0.202108	0.455657
cg05668853	-0.16081	-2.48662	0.0130372	0.0891173	*
cg26680608	-0.0962895	-1.15777	0.247198	0.500705
cg01871427	-0.135645	-3.53997	0.000416144	0.00962196	**
cg25446789	0.069393	0.827924	0.407885	0.645459
cg21161138	-0.0679144	-1.15039	0.250224	0.502799
cg03707168	-0.208828	-2.04543	0.0410392	0.180492	*
cg23101885	-0.00245659	-0.046042	0.963285	0.980978
cg27280535	-0.0891321	-3.54273	0.000411867	0.00962196	**
cg11201447	-0.101677	-1.57954	0.114487	0.323869
cg07631309	0.00951255	0.143713	0.885752	0.943752
cg16263152	0.0904313	0.98307	0.32578	0.576468
cg06121808	-0.0900571	-1.12784	0.259624	0.510048
cg19578660	-0.0103073	-0.082494	0.934268	0.965949
cg09561830	-0.0739424	-0.646856	0.517854	0.724003
cg08216099	-0.043059	-0.86943	0.384793	0.624768
cg20018806	-0.06444	-0.750193	0.453292	0.679123
cg15835339	0.0267523	0.208908	0.834557	0.922709
cg18376497	-0.242286	-2.27218	0.0232598	0.126159	*
cg12394289	-0.0927723	-1.4632	0.143686	0.372635
cg27241845	-0.05031	-0.502637	0.615316	0.790584
cg09395195	0.146875	1.6184	0.105851	0.306497
cg13100962	-0.108818	-1.79048	0.0736393	0.249444
cg08824847	-0.0153343	-0.276744	0.782027	0.895711
cg03303585	-0.107714	-2.26218	0.0238723	0.12855	*
cg12973294	0.0105334	0.116167	0.90754	0.952059
cg18241337	-0.0582618	-0.703366	0.48197	0.69846
cg01297020	-0.128028	-2.08066	0.0376858	0.172525	*
cg15034393	0.0269983	0.253662	0.799802	0.903971
cg15696506	0.0549094	0.684473	0.493814	0.703368
cg06619077	-0.172629	-2.54458	0.0110706	0.0815775	*
cg12972064	-0.0580031	-0.631078	0.528115	0.732026
cg03992323	0.10901	0.769289	0.44188	0.67225
cg27209729	-0.0530972	-0.953514	0.34053	0.587973
cg08175413	0.0638526	0.432083	0.665762	0.824355
cg04542977	-0.269781	-3.14591	0.00169818	0.0244305	**
cg22407942	-0.00419242	-0.046834	0.962654	0.980978
cg01965380	-0.0394038	-0.551071	0.581694	0.764563
cg16015295	0.0425269	0.487173	0.626229	0.795135
cg07099567	0.062482	0.685286	0.493307	0.703368
cg18362281	0.00887506	0.339553	0.734255	0.869604
cg09340403	-0.0437091	-0.445505	0.656038	0.817726
cg02812767	-0.172238	-2.88994	0.00392546	0.040331	**
cg20981219	-0.127621	-3.42966	0.000625753	0.0123152	**
cg00711496	-0.0977203	-1.38776	0.165477	0.405433
cg00283283	-0.0942543	-1.613	0.107019	0.308091
cg24795903	-0.103965	-1.11024	0.267129	0.518666
cg19674091	-0.0808445	-0.806118	0.420349	0.65685
cg03272310	0.00737473	0.140576	0.88823	0.944858
cg02532700	-0.129961	-1.23392	0.217483	0.470481
cg07986378	-0.1572	-1.93651	0.0530498	0.206274
cg02946885	-0.0346552	-0.539193	0.589858	0.770521
cg09674502	-0.0384081	-0.301802	0.762857	0.887054
cg22579075	-0.0258818	-0.294052	0.768771	0.88983
cg24550026	-0.00337394	-0.0259317	0.979317	0.989897
cg21101086	0.0561678	0.572043	0.567405	0.753687
cg18897025	-0.0407227	-0.324585	0.745557	0.876059
cg23895495	-0.194888	-2.65651	0.00800451	0.0676992	*
cg10460946	-0.0994961	-1.17855	0.238822	0.493598
cg00602811	-0.0730608	-1.09611	0.273259	0.524946
cg09435170	0.0237405	0.363503	0.716296	0.856435
cg15498134	0.0362897	0.689885	0.490405	0.702664
cg06762457	-0.0992241	-1.80804	0.0708614	0.245096
cg14113958	0.105513	1.14214	0.253637	0.506935
cg01313732	-0.0553673	-0.637935	0.523645	0.727851
cg25983901	0.0357764	0.425953	0.670222	0.827817
cg04813697	0.0765476	1.03247	0.302067	0.55484
cg19572487	0.104349	1.66898	0.0953925	0.285356
cg00701951	-0.00518383	-0.0895066	0.928695	0.963449
cg13787850	-0.0369017	-0.393464	0.69405	0.844709
cg26063719	0.0439755	0.335606	0.737231	0.871062
cg12075928	0.0636143	0.766811	0.443352	0.67244
cg19017142	0.0851976	0.943052	0.345852	0.593417
cg23229770	-0.0665646	-0.568503	0.569805	0.755534
cg05014727	-0.292939	-2.97145	0.00302559	0.0359468	**
cg13696490	-0.0714707	-0.757452	0.448934	0.675432
cg27310092	-0.232182	-2.5043	0.0124115	0.0868041	*
cg09876440	-0.155533	-2.07409	0.0382929	0.173427	*
cg08549335	0.156275	1.54183	0.123404	0.337108
cg18680181	-0.0465753	-0.594141	0.552537	0.748805
cg25769469	-0.0264046	-0.188585	0.850452	0.927106
cg14423778	-0.0847624	-0.957322	0.338608	0.587762
cg25625514	-0.268196	-4.33408	1.5916e-05	0.00128586	**
cg08554554	-0.0301341	-0.509459	0.610528	0.788577
cg24333621	-0.0789304	-0.969095	0.332701	0.582519
cg20907614	0.00447122	0.0491221	0.960831	0.980978
cg05632420	-0.0126598	-0.18028	0.856965	0.927604
cg08716255	-0.189906	-1.68867	0.0915627	0.279248
cg08309687	0.0191491	0.259067	0.79563	0.903088
cg05316627	-0.0247428	-0.510401	0.609868	0.788405
cg01243072	0.0108886	0.16552	0.868564	0.938124
cg00911776	-0.0157479	-0.214026	0.830565	0.92041
cg10548968	-0.118884	-2.00357	0.0453507	0.189109	*
cg16548961	-0.0481819	-0.483981	0.628491	0.796656
cg04890607	0.00116795	0.0098678	0.992128	0.994466
cg04610187	-0.0637401	-0.919842	0.357848	0.602333
cg15450224	-0.0721269	-0.812925	0.416429	0.655983
cg09690103	-0.13805	-1.99801	0.0459518	0.189284	*
cg13984040	-0.0322425	-0.299785	0.764395	0.887054
cg21121843	0.0988167	1.148	0.251209	0.503427
cg26376241	-0.192892	-1.43364	0.151948	0.383584
cg19940644	-0.00677881	-0.0831192	0.933771	0.965949
cg19693031	0.00799237	0.15158	0.879545	0.94241
cg00883689	0.134531	1.39985	0.161828	0.399106
cg22626683	-0.0842548	-1.00278	0.316177	0.567159
cg06981309	-0.0882603	-0.879055	0.379555	0.620753
cg24287110	0.162906	1.35187	0.176682	0.419165
cg25722644	0.0926054	1.1337	0.257157	0.506937
cg27380915	0.0130643	0.123479	0.901749	0.950696
cg21429551	0.0533003	0.503264	0.614875	0.790584
cg03295554	-0.028425	-0.269489	0.787603	0.898603
cg18721397	0.245322	2.49465	0.0127477	0.0883484	*
cg22868961	-0.088292	-1.0221	0.306955	0.559016
cg13410764	0.0069477	0.0885258	0.929474	0.963589
cg01391548	-0.0664196	-0.924726	0.355303	0.602333
cg26189283	-0.185092	-2.52722	0.0116301	0.0837032	*
cg16300565	0.176349	1.66203	0.0967884	0.288056
cg00288598	0.0729297	0.875862	0.381288	0.621097
cg01651915	0.0304677	0.307354	0.758631	0.885859
cg24086068	-0.0218028	-0.289689	0.772106	0.891068
cg13258453	-0.0348048	-0.501214	0.616317	0.790596
cg25953130	-0.115686	-1.02036	0.307771	0.559519
cg26550214	-0.0707564	-0.885062	0.376308	0.61857
cg19268652	0.0619154	0.65087	0.51526	0.72291
cg03636183	-0.151182	-2.1394	0.0326134	0.16067	*
cg27016579	-0.0232238	-0.257222	0.797054	0.903503
cg07805542	-0.12939	-1.33933	0.180729	0.425395
cg09823288	-0.0178613	-0.191097	0.848484	0.927106
cg21535931	-0.0131899	-0.148499	0.881975	0.94241
cg08893087	0.0306009	0.713221	0.475854	0.696675
cg15085883	-0.141294	-1.24047	0.215066	0.467955
cg10172979	0.0134929	0.244288	0.807051	0.909071
cg18561976	-0.0424891	-0.440093	0.659954	0.820557
cg23318538	-0.0112728	-0.113055	0.910007	0.95331
cg21566642	0.0613927	1.36683	0.171945	0.413896
cg00008629	0.0753603	0.75944	0.447746	0.675432
cg03671075	-0.0632059	-0.919335	0.358116	0.602333
cg01413354	-0.245274	-1.78591	0.0743775	0.25084
cg16558846	-0.0795699	-0.724037	0.469192	0.692
cg05575921	-0.16643	-2.15897	0.0310587	0.154983	*
cg18826637	0.0228152	0.292487	0.769967	0.88983
cg11530213	-0.0908141	-1.09254	0.274826	0.525433
cg25189904	0.0290547	0.355558	0.722236	0.861024
cg09935388	0.0528818	0.372539	0.70956	0.853751
cg11023668	-0.288742	-2.77736	0.00556918	0.0502233	*
cg02772121	0.0466495	0.389271	0.697147	0.845044
cg13074055	-0.146448	-1.17093	0.241868	0.497359
cg08124030	-0.128579	-1.83629	0.0665725	0.23785
cg05825244	0.116715	3.07468	0.00215691	0.0280774	**
cg05857996	0.30702	2.51919	0.011897	0.0848089	*
cg15672022	0.193683	2.29032	0.0221832	0.122089	*
cg10753966	0.495595	4.34146	1.54167e-05	0.00128586	**
cg05847519	0.19586	1.59287	0.111467	0.316633
cg25711003	-0.147317	-4.33252	1.60274e-05	0.00128586	**
cg06484123	-0.0481819	-0.446192	0.655543	0.817726
cg02610360	-0.0890143	-1.38428	0.166542	0.407277
cg22902505	0.197274	1.16785	0.243111	0.498239
cg12772932	0.130089	1.21222	0.225678	0.481254
cg14044707	0.211474	1.96447	0.0497161	0.197414	*
cg18091083	0.0730158	0.981776	0.326416	0.576494
cg16661761	0.131581	1.32481	0.185498	0.431558
cg15429134	0.23903	1.80604	0.0711725	0.245496
cg19956914	-0.12507	-2.36006	0.018438	0.11085	*
cg19411922	0.0129983	0.163744	0.869963	0.938958
cg20000464	0.0815538	0.910281	0.362866	0.604911
cg26943120	0.15421	1.46845	0.142255	0.370358
cg26403843	-0.14952	-1.37559	0.169219	0.409905
cg02719954	0.187142	2.09866	0.036064	0.167664	*
cg13946956	0.00846914	0.0948291	0.924468	0.96137
cg19947463	0.0616076	0.561541	0.574538	0.757783
cg16649298	-0.0199884	-0.28052	0.779129	0.894445
cg16321846	0.16697	1.96142	0.0500712	0.197465
cg01526748	0.11784	2.14475	0.0321818	0.160054	*
cg10619342	-0.00798687	-0.158665	0.87396	0.941236
cg09294084	0.071232	0.803531	0.421834	0.658483
cg00151370	0.224097	2.79602	0.00525972	0.0483406	**
cg05017199	0.00516922	0.0765066	0.939029	0.966805
cg09810078	-0.0218372	-0.390387	0.696323	0.844859
cg11370064	0.23231	2.25569	0.0242774	0.128877	*
cg13708645	0.0819719	0.927461	0.353881	0.600636
cg16691087	0.0851947	1.04426	0.296586	0.550854
cg00210249	0.0478008	1.32746	0.18462	0.431163
cg08181850	0.0396731	0.590148	0.555207	0.75069
cg03951877	-0.0157701	-0.221063	0.825083	0.917441
cg14929076	0.155192	1.63249	0.102849	0.300582
cg01561259	0.15377	1.84388	0.0654576	0.234988
cg05049312	0.0567859	0.957827	0.338351	0.587762
cg10042645	0.100901	1.45084	0.147097	0.375214
cg00461022	0.157341	1.76514	0.0778062	0.258149
cg03159676	0.0276132	0.402545	0.687357	0.839979
cg13378649	0.267255	2.79379	0.00529583	0.0483406	**
cg04445427	0.226219	2.25623	0.024243	0.128877	*
cg04221461	0.0781234	1.13636	0.256041	0.506937
cg20348000	0.139281	1.74099	0.0819544	0.26159
cg17782974	0.402782	3.39918	0.000699038	0.0129193	**
cg23935522	0.0959957	1.38162	0.167358	0.407277
cg04816311	0.167051	1.1373	0.25565	0.506937
cg19925780	-0.0249884	-0.810525	0.417806	0.655983
cg26576544	0.0701361	0.788782	0.430402	0.66424
cg22985172	0.0785602	1.00085	0.317109	0.567159
cg18062721	0.129659	1.35971	0.174189	0.417218
cg11345976	0.150757	2.33374	0.0197808	0.114041	*
cg18482303	0.199684	1.9786	0.048099	0.19356	*
cg18450254	-0.0565554	-1.02368	0.306204	0.559009
cg00828762	-0.0160646	-0.423183	0.672241	0.82895
cg13150925	0.293512	2.62028	0.00890155	0.070881	*
cg22690339	-0.0579308	-0.575061	0.565367	0.752315
cg18520851	0.0936434	1.12152	0.262302	0.51329
cg00986580	0.050944	0.758542	0.448282	0.675432
cg09667394	0.0533026	1.07179	0.284038	0.535523
cg09613192	0.214124	2.32825	0.0200715	0.114041	*
cg01447475	0.412128	4.15337	3.51829e-05	0.00197322	**
cg14728380	-0.0129687	-0.190425	0.84901	0.927106
cg03411579	0.18951	2.64133	0.00837005	0.0696109	*
cg08843623	-0.0984499	-1.90095	0.0575583	0.21593
cg03497652	0.180603	2.08262	0.037506	0.172525	*
cg16663980	0.0690413	0.721528	0.470732	0.693589
cg25363679	0.21923	2.23835	0.025389	0.13243	*
cg14017402	0.111337	1.45522	0.14588	0.374585
cg15860624	0.0459217	0.583132	0.559918	0.752191
cg18816534	0.374095	3.94501	8.46234e-05	0.00351892	**
cg09996840	-0.0110979	-0.205051	0.837569	0.925344
cg18194850	0.0646101	0.928855	0.353159	0.600636
cg16717723	0.0683886	1.33313	0.182754	0.428142
cg25178683	0.0997236	1.75624	0.079313	0.259449
cg23038277	0.229946	2.8957	0.00385469	0.040331	**
cg12061886	0.132691	1.9696	0.0491241	0.196104	*
cg08945443	0.0245371	0.241685	0.809067	0.910236
cg14786790	0.184886	1.98778	0.0470722	0.191487	*
cg04326337	0.180537	2.63935	0.00841879	0.0696294	*
cg20703242	-0.139702	-2.12876	0.0334863	0.16067	*
cg01332882	-0.0195132	-0.191137	0.848452	0.927106
cg16589830	-0.0279072	-0.384492	0.700685	0.847959
cg15888569	-0.0286145	-0.330823	0.740839	0.872558
cg06086933	0.012859	0.256929	0.79728	0.903503
cg11058932	0.186125	2.04345	0.0412348	0.180492	*
cg07286682	0.061283	0.795555	0.426456	0.660964
cg23237276	0.14669	2.13871	0.0326689	0.16067	*
cg04508739	0.136033	2.33574	0.0196804	0.114041	*
cg01975495	-0.0282775	-0.400008	0.689225	0.840888
cg01383911	0.187808	2.12912	0.0334561	0.16067	*
cg07504977	0.0754057	0.785777	0.43216	0.66499
cg00088797	0.0796103	1.32434	0.185653	0.431558
cg20338754	0.0708512	0.88898	0.3742	0.617216
cg27049094	0.459567	3.94571	8.43783e-05	0.00351892	**
cg07784959	0.209181	3.38545	0.000734581	0.0131831	**
cg18394552	-0.146489	-3.89234	0.00010498	0.00402961	**
cg09610644	0.00990097	0.203406	0.838853	0.926079
cg05116378	0.0241042	0.274032	0.784109	0.896039
cg01799818	0.117494	1.76201	0.0783324	0.25886
cg25817701	0.208531	2.74819	0.00608622	0.0535946	*
cg01130991	0.300393	3.03979	0.0024226	0.030222	**
cg10967866	-0.0263786	-0.365743	0.714624	0.856435
cg24495667	0.042796	0.534765	0.592916	0.772493
cg11969813	0.0960947	1.10076	0.271229	0.52391
cg23172671	0.250891	3.32251	0.000920166	0.0148117	**
cg15413523	0.207373	2.72077	0.0066112	0.0575405	*
cg17822325	0.191558	2.13845	0.0326901	0.16067	*
cg05624954	0.036814	0.741325	0.458648	0.68386
cg16463460	0.041716	0.524592	0.599968	0.780323
cg05304729	0.421027	4.69967	2.92044e-06	0.000514638	**
cg06872019	0.140464	2.50589	0.0123515	0.0868041	*
cg00271311	0.26663	3.49202	0.000497562	0.0107949	**
cg01676795	0.245762	2.24711	0.0248216	0.1313	*
cg19788934	0.0423978	0.914781	0.360498	0.602333
cg15773890	0.0384814	0.615962	0.538041	0.739368
cg14334460	-0.0695709	-1.30255	0.192989	0.443105
cg06836480	0.1112	0.992124	0.321346	0.572003
cg10927968	0.177304	1.68016	0.0931982	0.281854
cg03663120	0.27655	2.1234	0.0339336	0.161436	*
cg06553792	0.0786263	1.51404	0.13029	0.3486
cg05257202	0.087714	1.32434	0.185652	0.431558
cg03047995	-0.0207703	-0.277092	0.781759	0.895711
cg10722267	0.0975725	1.4613	0.144205	0.372635
cg15251256	0.154881	1.56385	0.118128	0.32992
cg26340740	0.125781	1.20506	0.228428	0.482989
cg02448796	-0.0530959	-0.837538	0.402464	0.639925
cg22882902	0.185574	2.13442	0.033019	0.16067	*
cg05433557	0.0383931	0.490178	0.624101	0.794153
cg16291589	0.0500737	0.500383	0.616901	0.790669
cg08899667	-0.100643	-2.19241	0.0285499	0.145867	*
cg14597545	0.0507381	0.610379	0.541731	0.741968
cg16755922	0.123656	1.71182	0.0871999	0.272522
cg21106695	0.137908	1.86247	0.0627914	0.22705
cg02112168	0.1823	1.88051	0.0602911	0.222305
cg08462127	0.0640019	0.841619	0.400176	0.63866
cg08297686	0.153158	2.13271	0.0331594	0.16067	*
cg22753611	0.0415084	1.13913	0.254888	0.506937
cg01765641	0.0957076	1.89989	0.0576968	0.21593
cg20793665	0.183458	2.56323	0.0104965	0.0789614	*
cg23232188	0.00400452	0.0566145	0.954862	0.976386
cg17108423	0.042649	0.710234	0.477703	0.696962
cg03466342	-0.104927	-1.89321	0.0585802	0.217604
cg23729283	0.0338094	0.855727	0.392327	0.632199
cg23173586	0.0856521	0.984807	0.324926	0.575638
cg08208133	0.135143	2.01294	0.0443537	0.186999	*
cg19459791	-0.0984458	-3.09031	0.00204745	0.0271241	**
cg03546806	0.0941065	1.03749	0.299726	0.552874
cg08250921	0.115292	1.90246	0.0573607	0.21593
cg15775914	0.203302	2.26591	0.0236421	0.12777	*
cg14360917	-0.175553	-3.02818	0.00251511	0.0311167	**
cg07814318	0.0689927	0.793966	0.427379	0.660964
cg24707889	0.401123	5.15452	2.99069e-07	8.10296e-05	**
cg14702231	0.13882	1.60629	0.108484	0.31035
cg13619623	0.0173521	0.511731	0.608937	0.787881
cg19728382	0.0521692	0.686722	0.492396	0.703356
cg05155595	-0.0617374	-1.21041	0.226369	0.481325
cg25250132	0.134393	1.93146	0.053672	0.207739
cg20357806	0.0249285	0.591809	0.554095	0.749982
cg22169889	0.113518	1.68651	0.0919686	0.279723
cg02107842	0.0889287	1.28252	0.199917	0.453449
cg15458222	0.09292	1.73117	0.0836887	0.264867
cg24854010	0.219893	3.63849	0.000286392	0.00824478	**
cg23551198	-0.0619242	-1.25402	0.210091	0.463757
cg24679890	-0.00718373	-0.213925	0.830644	0.92041
cg19881557	0.177187	1.99605	0.0461642	0.189284	*
cg08316365	0.00628094	0.111791	0.911008	0.953692
cg19838043	-0.224178	-3.5096	0.000466129	0.0102617	**
cg13573513	-0.0245903	-0.281323	0.778514	0.894424
cg18645493	0.0448229	0.550464	0.582108	0.764563
cg14334350	-0.027907	-0.576128	0.564641	0.752298
cg23212590	-0.0208941	-0.489764	0.624395	0.794153
cg13883633	0.094437	1.19783	0.231231	0.485488
cg02578470	0.0261966	0.313011	0.754329	0.882901
cg01350996	0.0323684	0.737228	0.461134	0.68416
cg16805291	0.148015	1.52582	0.127331	0.344068
cg00973118	-0.134586	-2.29101	0.0221427	0.122089	*
cg22959742	0.0861841	1.00973	0.312835	0.565046
cg18283844	-0.0332493	-0.621538	0.534369	0.736603
cg00309945	-0.0457196	-0.888663	0.37437	0.617216
cg10503610	0.150208	2.04849	0.0407385	0.179898	*
cg03218374	0.0417659	0.793935	0.427397	0.660964
cg14176339	0.183777	2.90929	0.00369217	0.040052	**
cg09791743	0.115601	1.56257	0.118428	0.330125
cg10438589	-0.0309015	-0.253484	0.799939	0.903971
cg16809457	0.0502682	0.631635	0.527751	0.732026
cg22688566	0.00589946	0.0702711	0.94399	0.969906
cg07973435	0.0282112	1.44787	0.147926	0.376607
cg01004980	0.140271	1.99533	0.0462424	0.189284	*
cg19619585	0.0561665	0.987114	0.323794	0.574312
cg20130744	0.0443628	0.810202	0.417992	0.655983
cg02438611	0.13387	1.70945	0.0876368	0.272749
cg04987734	0.43685	3.7653	0.000174753	0.00594558	**
cg01153613	0.0466562	0.859904	0.390021	0.62984
cg06682445	0.0743715	1.2827	0.199855	0.453449
cg12647970	0.12627	1.55099	0.121179	0.334306
cg08788930	0.0472592	0.775431	0.438244	0.669178
cg06151145	0.275043	2.82895	0.00475119	0.0458873	**
cg19638572	0.185513	1.89198	0.0587446	0.217675
cg07031070	-0.0145818	-0.279203	0.780139	0.894918
cg00534468	0.0170382	0.274681	0.78361	0.896039
cg12880685	0.0991506	1.03722	0.299853	0.552874
cg10241823	0.228806	2.48029	0.0132696	0.0902938	*
cg07904865	0.0383375	0.505729	0.613145	0.789634
cg18087306	0.076366	2.46409	0.0138816	0.0931875	*
cg21416544	0.16413	2.11965	0.0342495	0.16174	*
cg19557110	-0.0120235	-0.254789	0.798931	0.903971
cg03978682	-0.136729	-2.23278	0.0257554	0.133411	*
cg14620184	0.0432557	0.877627	0.380329	0.620887
cg21462693	0.0972318	1.14803	0.251196	0.503427
cg15551881	0.335254	2.98146	0.00292914	0.0350794	**
cg22532234	-0.0462789	-0.935268	0.349846	0.596492
cg03290827	0.100674	1.9119	0.0561365	0.21329
cg07719604	-0.255148	-4.13407	3.82254e-05	0.00197322	**
cg23752007	0.105831	1.96096	0.0501247	0.197465
cg26161997	-0.0359175	-0.767731	0.442805	0.67229
cg25782293	0.0882988	1.00159	0.316751	0.567159
cg02879453	0.06864	1.57409	0.115741	0.325684
cg18876826	0.145499	2.21898	0.0266825	0.136793	*
cg08645860	-0.0427859	-0.582205	0.560543	0.752191
cg07682160	0.00999195	0.153886	0.877727	0.942132
cg11775828	0.361821	4.2697	2.11857e-05	0.0014463	**
cg07824636	0.0183141	0.267674	0.788998	0.898603
cg19103704	0.063333	1.27659	0.202006	0.455657
cg15829728	3.83416e-05	0.000602714	0.999519	0.999519
cg09879253	0.222218	3.15226	0.00166197	0.02437	**
cg07793033	0.190664	2.43345	0.0151072	0.0987576	*
cg18518074	0.241807	2.95392	0.00320138	0.0368651	**
cg17603909	0.11453	1.74364	0.0814909	0.260666
cg26572392	0.0960015	1.0379	0.299537	0.552874
cg05413285	0.0224192	0.654631	0.512836	0.721538
cg07456681	0.11766	1.31317	0.189389	0.435507
cg25889918	0.0688037	1.04309	0.297125	0.551172
cg06568490	0.0522447	1.06224	0.288348	0.542124
cg18404811	0.232521	2.53185	0.0114785	0.0837032	*
cg04323925	0.190912	1.96308	0.0498772	0.197465	*
cg06177555	0.0529718	0.695196	0.487073	0.700924
cg13821176	0.0156938	0.229461	0.818552	0.914457
cg23371436	0.0444012	0.521717	0.601968	0.781567
cg02508743	0.372316	3.52677	0.000437219	0.0097689	**
cg00399027	0.0409775	0.637007	0.524247	0.728012
cg12459502	0.240617	2.16498	0.0305943	0.153176	*
cg23754918	0.168123	1.67576	0.0940566	0.282736
cg18571531	0.0454068	1.0475	0.295087	0.549435
cg11606444	-0.00340512	-0.0688479	0.945123	0.970404
cg03500056	0.047516	0.784484	0.432918	0.66499
cg03550773	0.0987948	1.63175	0.103005	0.300582
cg19246654	0.132863	1.86749	0.0620869	0.225592
cg23556574	0.143343	2.37271	0.0178215	0.109929	*
cg01373248	0.184629	2.02492	0.0431057	0.184612	*
cg00472758	-0.0388453	-0.816711	0.414263	0.654859
cg22069247	0.0519022	0.837157	0.402678	0.639925
cg09473207	0.169041	2.40583	0.0162926	0.103675	*
cg17466510	0.1275	2.13642	0.0328554	0.16067	*
cg23540819	0.130892	1.9411	0.0524901	0.204754
cg24365837	-0.053503	-0.56582	0.571627	0.755659
cg24304848	0.0643181	1.13905	0.254918	0.506937
cg06724236	0.0631289	0.890222	0.373533	0.617195
cg07359306	-0.0116152	-0.332516	0.73956	0.872436
cg04567445	0.0329335	0.550283	0.582232	0.764563
cg01368219	0.0167398	0.232058	0.816534	0.914307
cg04577162	0.0714894	0.86297	0.388334	0.628471
cg07728579	0.0973505	1.31991	0.187127	0.432298
cg05131266	0.133038	2.37358	0.0177801	0.109929	*
cg10996816	-0.00722029	-0.19095	0.848599	0.927106
cg08857797	0.176931	1.61641	0.10628	0.306559
cg26432350	-0.148222	-2.54312	0.0111168	0.0815775	*
cg23320499	0.0599808	0.658293	0.510481	0.7189
cg08051604	0.111887	1.95959	0.0502846	0.197575
cg22748815	0.0793937	1.73174	0.0835879	0.264867
cg04986899	0.0961412	1.83317	0.0670357	0.238517
cg22635096	0.035922	0.435265	0.663452	0.822175
cg12243822	-0.0855481	-1.25276	0.210549	0.463757
cg19445588	0.0438082	0.600912	0.548017	0.744466
cg01538969	0.0410945	0.41389	0.679032	0.833889
cg20212624	-0.0290114	-0.609327	0.542428	0.742244
cg08447934	-0.297191	-4.13563	3.797e-05	0.00197322	**
cg16324306	0.0378565	0.5083	0.611341	0.788946
cg14849578	0.0953632	1.31705	0.188084	0.433839
cg20228385	0.00478058	0.11994	0.904551	0.950696
cg16522412	-0.000571339	-0.0177558	0.985837	0.991133
cg12014818	0.0809752	1.19821	0.231081	0.485488
cg14816825	0.211914	2.99772	0.0027784	0.0338151	**
cg18222865	0.268519	3.38795	0.000728008	0.0131831	**
cg19351166	0.055103	0.969245	0.332626	0.582519
cg26405097	0.329693	2.95647	0.00317531	0.0368484	**
cg16565913	-0.026344	-1.1506	0.250136	0.502799
cg10991454	0.0878714	1.09361	0.274353	0.525433
cg25790365	-0.029811	-0.468984	0.63917	0.804741
cg23560388	0.0230929	0.583463	0.559696	0.752191
cg00391067	0.035865	0.753239	0.451461	0.677191
cg09777883	0.100409	1.38113	0.167507	0.407277
cg16734549	-0.00338406	-0.0479211	0.961787	0.980978
cg13059136	0.12281	1.4234	0.154891	0.390356
cg16379999	0.0371083	0.45969	0.645826	0.808362
cg00634542	-0.0233148	-0.330064	0.741412	0.872558
cg04212285	0.0426732	0.782812	0.433898	0.66499
cg04750536	-0.0131909	-0.195509	0.845029	0.927106
cg06992324	0.0703904	1.40354	0.160727	0.397699
cg11551560	-0.0487025	-0.937933	0.348476	0.594832
cg21066748	-0.0110912	-0.187839	0.851036	0.927106
cg25198113	-0.128235	-3.36925	0.000778707	0.0133991	**
cg13061976	-0.0102075	-0.118609	0.905606	0.950696
cg24708145	0.0384292	0.649084	0.516414	0.723172
cg13522406	-0.0714593	-1.2453	0.213274	0.466089
cg06806711	0.0908111	1.03714	0.299889	0.552874
cg19750657	0.0890856	1.17765	0.23918	0.493598
cg01894508	0.0118273	0.148968	0.881605	0.94241
cg19695507	0.0969358	2.3292	0.020021	0.114041	*
cg07711192	0.0844579	1.46238	0.143911	0.372635
cg06178887	-0.0757238	-1.36145	0.173637	0.417218
cg04682775	0.0393201	0.724653	0.468812	0.692
cg10409253	0.0666388	1.3722	0.170268	0.411779
cg04890480	0.00902093	0.190846	0.84868	0.927106
cg27571769	0.0782252	1.86386	0.0625958	0.226891
cg22460173	0.0273371	0.668268	0.504096	0.713315
cg16795184	0.138669	1.52281	0.128082	0.344854
cg17002328	0.171549	2.87942	0.0040578	0.0410152	**
cg18595867	0.0891321	1.31575	0.188522	0.43418
cg00138407	-0.0612933	-0.966895	0.3338	0.583759
cg07021906	0.129457	1.82335	0.06851	0.240186
cg26663590	0.201168	2.12278	0.0339854	0.161436	*
cg23740758	-0.0360695	-0.498678	0.618102	0.791529
cg03750061	-0.124719	-2.40372	0.0163866	0.103675	*
cg16743273	-0.00287976	-0.0581801	0.953615	0.975777
cg03373887	0.0532951	0.719669	0.471875	0.693907
cg06071604	0.0894834	1.22309	0.221546	0.476962
cg11460110	0.0800214	0.996255	0.319336	0.57046
cg07008193	0.0192989	0.321959	0.747543	0.877015
cg13165240	0.0439452	0.951144	0.341731	0.589368
cg05778424	0.124596	1.28724	0.198268	0.45245
cg01782486	0.171256	2.94	0.00334771	0.0379661	**
cg09481056	-0.0366841	-0.688899	0.491025	0.702664
cg09007354	0.0852777	1.12413	0.261194	0.511789
cg21564495	0.00958142	0.169155	0.865705	0.936387
cg17580616	0.0400846	0.939381	0.347732	0.594241
cg16277071	0.0855705	1.09839	0.272264	0.524946
cg24469729	0.00102108	0.0295019	0.976469	0.987818
cg24129923	0.122082	2.2359	0.0255497	0.132805	*
cg02504211	0.0430133	0.955786	0.339381	0.587973
cg06559756	0.00311223	0.0404661	0.967729	0.984833
cg12085119	0.279421	3.46368	0.000552421	0.0116166	**
cg13026137	-0.0534546	-0.618581	0.536315	0.738592
cg03318904	0.250033	3.10473	0.00195105	0.0264038	**
cg20641531	0.030089	0.707	0.47971	0.697453
cg17953136	0.0816934	1.02565	0.305274	0.557992
cg07069844	0.170852	2.62224	0.00885219	0.0708649	*
cg19352726	0.0907096	2.25762	0.0241562	0.128877	*
cg26687842	0.138319	2.60337	0.00934995	0.0736678	*
cg02050917	0.0689905	1.16437	0.244517	0.498694
cg08352115	0.0560047	0.842643	0.399603	0.638427
cg13139542	0.0409226	0.691191	0.489585	0.702664
cg07672051	0.0401331	0.795668	0.426389	0.660964
cg10437839	0.118653	1.38248	0.167094	0.407277
cg17460386	0.107046	1.15832	0.246973	0.500705
cg12535090	-0.0121926	-0.391117	0.695783	0.844859
cg17417049	0.00153999	0.0316152	0.974784	0.987315
cg04033022	0.105084	1.53632	0.124735	0.340126
cg07058694	-0.0543759	-0.807981	0.419268	0.655983
cg15302376	0.164531	2.49279	0.0128142	0.0884005	*
cg14928764	0.0678478	1.16656	0.243628	0.498239
cg25003924	0.0636996	1.03251	0.302049	0.55484
cg17281677	0.0441752	0.729763	0.465684	0.688862
cg27365342	0.0195643	0.409489	0.682257	0.836477
cg15880704	-0.0485381	-0.981475	0.326565	0.576494
cg16739178	0.106892	1.80784	0.0708929	0.245096
cg24296397	-0.109843	-1.70388	0.0886743	0.273624
cg02835462	0.110879	1.72175	0.0853829	0.268501
cg08289839	0.0177351	0.31869	0.75002	0.879232
cg00812761	0.0858543	1.03507	0.300855	0.553972
cg02493939	-0.0275844	-0.493582	0.621695	0.794094
cg24162801	-0.0452033	-0.887032	0.375247	0.617981
cg11183227	0.146546	2.61727	0.00897982	0.0711259	*
cg14330293	0.00810684	0.150996	0.880005	0.94241
cg07458272	0.128269	1.9652	0.0496313	0.197414	*
cg23902264	0.144525	1.60455	0.108867	0.310425
cg26227957	0.0464154	0.851772	0.394518	0.63325
cg01748082	0.0426209	1.05035	0.293779	0.548364
cg12458003	0.121209	2.28799	0.0223185	0.122384	*
cg21727145	0.05268	0.69529	0.487014	0.700924
cg04304450	-0.0449624	-0.64667	0.517974	0.724003
cg21932513	0.0265361	0.573387	0.566495	0.753146
cg11772801	0.113401	2.02584	0.043011	0.184612	*
cg23886355	-0.0171551	-0.237609	0.812226	0.912798
cg16905822	0.0615041	1.7242	0.08494	0.267695
cg22488164	0.134253	2.55112	0.0108662	0.080528	*
cg04286697	0.000689679	0.016744	0.986644	0.991279
cg19380303	0.0388803	0.610388	0.541726	0.741968
cg15883716	0.0744565	2.03685	0.0418938	0.182209	*
cg16097041	0.0283576	0.455662	0.648719	0.810628
cg14468090	0.0131812	0.275887	0.782685	0.895779
cg01101459	0.150901	1.75849	0.0789299	0.259449
cg08425610	0.0395829	0.666877	0.504985	0.713315
cg21113318	0.0671015	0.940086	0.347371	0.594241
cg06262098	-0.0421218	-0.809964	0.418128	0.655983
cg26599989	0.0729813	1.17715	0.23938	0.493598
cg04232816	-0.0270128	-0.56238	0.573967	0.757697
cg07512993	0.0758049	1.07297	0.283511	0.535523
cg09039672	0.0456662	0.570248	0.568621	0.754633
cg04324917	0.206799	3.12315	0.00183392	0.025869	**
cg22768358	0.0093882	0.210205	0.833545	0.922709
cg26180383	0.0324748	0.437445	0.661871	0.821759
cg11136886	-0.0885679	-1.41412	0.157596	0.393201
cg04255937	0.173732	2.4436	0.0146911	0.0975509	*
cg01973483	-0.0184185	-0.385117	0.700222	0.847959
cg03523676	-0.0349236	-0.617846	0.536799	0.738592
cg06710464	0.000983318	0.0218114	0.982602	0.991133
cg02991558	-0.131586	-2.04945	0.0406444	0.179898	*
cg03492094	0.0291704	0.643416	0.520082	0.724454
cg14030402	-0.0305386	-1.05173	0.293144	0.547872
cg13123009	0.0452255	0.575817	0.564852	0.752298
cg17642041	0.121939	1.87712	0.0607543	0.223462
cg15553397	-0.00344671	-0.0944541	0.924765	0.96137
cg13696706	0.1581	2.34203	0.0193489	0.114041	*
cg20697417	-0.0180648	-0.267832	0.788877	0.898603
cg10676309	0.00391706	0.125742	0.899958	0.950696
cg09607047	-0.0472185	-0.700882	0.483518	0.69935
cg25649826	0.0215225	0.417401	0.676463	0.831417
cg19845878	0.0556373	1.51292	0.130575	0.3486
cg15867698	0.0998965	1.35343	0.176184	0.418703
cg02976843	0.140139	2.03587	0.0419921	0.182209	*
cg02779016	0.01397	0.362771	0.716843	0.856435
cg03590328	-0.0503729	-1.12664	0.260131	0.510375
cg05294455	0.151449	2.12954	0.0334214	0.16067	*
cg25132241	-0.0127004	-0.324998	0.745241	0.876059
cg16824319	0.0569691	1.04469	0.296384	0.550854
cg15020801	0.0895613	1.40627	0.159913	0.396997
cg00994936	0.068828	0.971772	0.331368	0.582269
cg26341831	0.0867532	0.731147	0.464838	0.688292
cg00782811	0.297787	3.37083	0.000774289	0.0133991	**
cg12955084	0.131375	1.66748	0.0956905	0.285356
cg09079018	0.0760786	1.11265	0.266091	0.517995
cg21703988	0.148951	2.22657	0.0261687	0.13462	*
cg01473507	-0.00121335	-0.0344411	0.972531	0.9857
cg23953820	0.0828752	1.43809	0.150681	0.381674
cg03788408	0.0803722	1.94084	0.052522	0.204754
cg02600394	0.188759	2.62355	0.00881689	0.0708649	*
cg08766770	0.0321041	0.625644	0.531673	0.734916
cg17953300	-0.00808212	-0.14731	0.882913	0.94274
cg23236366	0.027973	1.03008	0.303188	0.555536
cg02048220	0.058453	1.47738	0.139849	0.366304
cg26952928	-0.0984179	-1.78399	0.0746894	0.251229
cg06629453	0.114453	1.64978	0.0992611	0.293637
cg00153395	-0.198238	-3.44609	0.000589265	0.0119207	**
cg02212836	0.227978	3.37509	0.000762522	0.0133991	**
cg22502001	-0.0921961	-1.69	0.0912983	0.279248
cg23722790	-0.0190462	-0.476563	0.633764	0.800532
cg09983897	0.0194236	1.01674	0.309493	0.560231
cg23801885	0.0738818	1.18808	0.235046	0.489278
cg02030454	0.0301106	0.523131	0.600984	0.780966
cg20494738	0.187379	3.11521	0.00188358	0.025869	**
cg12939085	0.0664346	1.26139	0.207426	0.460847
cg10987503	0.0610535	1.13321	0.257363	0.506937
cg15310871	0.0406024	0.576299	0.564526	0.752298
cg02371935	0.0813183	1.24745	0.212488	0.465466
cg05573654	0.0300933	0.644269	0.519529	0.724454
cg27185793	-0.174642	-2.84239	0.00455674	0.0445845	**
cg16755833	0.295214	2.96151	0.00312416	0.0365381	**
cg02730804	0.0545687	0.801037	0.423275	0.659843
cg10101600	0.100867	1.81934	0.06912	0.241181
cg05399785	0.122154	2.33784	0.0195664	0.114041	*
cg07219844	-0.0680812	-1.35753	0.174879	0.418201
cg05400196	-0.019952	-0.514594	0.606935	0.785971
cg21121609	-0.073667	-1.35336	0.176208	0.418703
cg11297046	0.0217397	0.488264	0.625456	0.794828
cg19458497	-0.00421955	-0.0999637	0.920391	0.95882
cg05279866	0.0226946	0.36406	0.71588	0.856435
cg20671910	0.114696	2.12542	0.0337643	0.161436	*
cg26667287	-0.0547418	-1.18215	0.237389	0.491524
cg03819286	0.0948081	1.62566	0.104296	0.303758
cg23606775	0.0204933	0.366113	0.714348	0.856435
cg09664445	-0.0802944	-1.77639	0.0759322	0.253729
cg20871826	0.0442786	0.666788	0.505041	0.713315
cg00508575	0.0980162	1.35533	0.175578	0.418536
cg07696514	0.0427456	1.00958	0.312908	0.565046
cg15357118	0.247441	3.05444	0.00230661	0.0290168	**
cg08016929	0.00501688	0.091863	0.926823	0.962689
cg14427590	0.0324107	0.672537	0.501377	0.710759
cg08169778	0.0157709	0.589531	0.555621	0.75069
cg16655795	0.102425	2.13283	0.03315	0.16067	*
cg22898082	0.216839	3.72117	0.00020788	0.00672949	**
cg09018739	-0.00171488	-0.0293382	0.9766	0.987818
cg03963219	0.0741163	1.01704	0.309346	0.560231
cg05874806	0.0292171	0.711369	0.477	0.696962
cg14020176	-0.120895	-2.36107	0.0183882	0.11085	*
cg19588519	0.0524384	0.761586	0.446463	0.675206
cg05295703	0.031004	0.881526	0.378217	0.619465
cg21604136	0.0497392	0.75445	0.450733	0.677191
cg03078690	-0.10321	-2.44096	0.0147983	0.0975906	*
cg17980786	0.0745596	1.16083	0.245953	0.50026
cg02749511	-0.0242177	-0.520686	0.602686	0.78182
cg05899984	0.124193	1.97352	0.0486751	0.194831	*
cg23475474	0.114154	1.6164	0.106282	0.306559
cg19001023	0.13199	3.20503	0.0013876	0.0216378	**
cg25551219	0.119889	2.62868	0.00868583	0.0707736	*
cg22881435	0.130258	1.89473	0.0583791	0.217397
cg04539476	0.0780839	1.10398	0.269834	0.522563
cg00259097	0.0320889	0.505283	0.613457	0.789634
cg07719512	-0.0287172	-0.622302	0.533866	0.736588
cg00259742	-0.0698404	-1.54517	0.122581	0.335473
cg03482883	0.0374279	0.739699	0.459634	0.683959
cg10408430	0.0653399	1.24017	0.215165	0.467955
cg20460366	0.0857521	1.87427	0.061147	0.224056
cg14852355	0.0853853	1.19321	0.233035	0.487906
cg16305292	0.136122	1.71071	0.0874046	0.272593
cg14622996	-0.00112275	-0.023851	0.980976	0.990905
cg14352682	-0.139492	-2.59079	0.00969656	0.0752111	*
cg23055674	0.030379	0.544066	0.586501	0.768148
cg26955383	0.179529	2.13082	0.0333152	0.16067	*
cg26867370	0.0581471	1.51267	0.130638	0.3486
cg10802680	0.0570745	0.940784	0.347013	0.594241
cg01906637	-0.0334497	-0.758751	0.448157	0.675432
cg02618071	0.0328664	0.615494	0.538351	0.739368
cg10566581	0.063232	1.0824	0.279302	0.531277
cg16815882	0.180998	2.17677	0.0297003	0.149934	*
cg01739831	-0.00227569	-0.0750904	0.940156	0.967294
cg17018786	0.000292509	0.00781186	0.993768	0.994466
cg23004527	0.00934868	0.244956	0.806535	0.909071
cg12315466	0.00608837	0.123236	0.901941	0.950696
cg17743381	0.109346	1.62279	0.104907	0.304944
cg25130381	0.150194	2.62388	0.00880835	0.0708649	*
cg11036672	0.0651738	1.34568	0.178671	0.421878
cg16386080	0.178909	2.88838	0.00394481	0.040331	**
cg05603784	-0.0351033	-0.69549	0.486889	0.700924
cg13274938	-0.0298152	-0.678442	0.497628	0.707454
cg05045702	0.102664	2.01961	0.0436557	0.184612	*
cg13354241	0.0544696	1.32236	0.186311	0.431664
cg14341014	-0.00705693	-0.214417	0.83026	0.92041
cg23842572	0.126495	1.79486	0.0729385	0.24929
cg08640498	-0.148658	-3.1037	0.0019578	0.0264038	**
cg25217710	0.0152823	0.316273	0.751853	0.880691
cg08109625	-0.0402744	-0.796057	0.426163	0.660964
cg06017212	0.149292	2.91659	0.00360742	0.0397082	**
cg21232015	0.16411	2.44271	0.0147271	0.0975509	*
cg01317029	-0.070221	-1.44605	0.148435	0.377262
cg06015525	0.22833	3.3576	0.000811919	0.0137608	**
cg27305772	0.019972	0.35456	0.722984	0.861024
cg02529547	0.0505436	1.27665	0.201982	0.455657
cg23429047	-0.061054	-1.51992	0.128804	0.346177
cg20784591	0.0436006	0.960904	0.336802	0.587638
cg06235429	0.0503733	1.26121	0.207489	0.460847
cg03889044	0.0946738	1.41677	0.156821	0.393201
cg04523589	0.134998	2.50487	0.0123872	0.0868041	*
cg11849692	0.0634108	1.05646	0.290978	0.545174
cg08255481	0.14415	1.82483	0.0682853	0.23996
cg24925163	0.0265121	0.624306	0.532551	0.73545
cg12257439	0.0316197	0.602567	0.546916	0.744466
cg27243685	0.00322768	0.0781679	0.937708	0.966805
cg03963853	0.0271362	0.470094	0.638377	0.804419
cg01741041	0.143789	2.41945	0.015698	0.101343	*
cg10922280	0.0692861	0.932125	0.351467	0.598574
cg06192883	0.0507988	0.738956	0.460085	0.683959
cg19134130	-0.0023083	-0.0385824	0.96923	0.985177
cg01881899	0.242053	2.79401	0.00529228	0.0483406	**
cg18020072	0.0319697	0.565391	0.571918	0.755659
cg06248061	0.00441684	0.136585	0.891383	0.946383
cg02068690	0.0560418	1.25091	0.211223	0.463757
cg19769147	0.130378	3.11768	0.00186801	0.025869	**
cg01331461	-0.228623	-3.32398	0.000915357	0.0148117	**
cg03725573	-0.0198511	-0.364394	0.715631	0.856435
cg06876354	-0.022768	-0.501979	0.615778	0.790584
cg21979773	0.0400251	1.05172	0.29315	0.547872
cg24140775	-0.0409098	-1.20523	0.228362	0.482989
cg25921813	0.105171	1.81935	0.0691171	0.241181
cg08774868	0.00360281	0.100134	0.920256	0.95882
cg21486834	0.0412497	0.878542	0.379833	0.620753
cg22908922	-0.0367298	-0.701017	0.483434	0.69935
cg26846781	0.0529618	1.08728	0.277142	0.528512
cg03398461	0.0690487	2.06808	0.0388554	0.17462	*
cg00851028	0.172666	2.93353	0.0034177	0.0381813	**
cg26034658	0.0476322	1.25603	0.209361	0.463757
cg10513161	0.0155094	0.241383	0.809301	0.910236
cg04010915	-0.0437561	-1.72081	0.0855543	0.268501
cg25653947	0.0837783	1.90651	0.056833	0.21539
cg02023138	-0.0416218	-1.6388	0.101527	0.297429
cg24403644	0.0113314	0.197185	0.843718	0.927106
cg01833890	0.0708959	1.39986	0.161825	0.399106
cg07078732	0.0618611	1.47258	0.141137	0.368171
cg24681499	0.102495	1.79086	0.0735787	0.249444
cg16371518	0.0462159	1.54906	0.121641	0.334306
cg11064521	-0.048469	-1.46069	0.144374	0.372635
cg23761815	0.101195	2.52107	0.011834	0.0847629	*
cg04086394	0.0315678	0.994152	0.320358	0.571604
cg17890233	0.0501061	1.61064	0.107532	0.308974
cg26804423	0.0466458	0.89964	0.3685	0.610226
cg12670943	0.0546516	1.4883	0.136946	0.362204
cg25616160	-0.0310425	-0.867837	0.385665	0.624827
cg22448090	-0.0438166	-1.07516	0.282528	0.534696
cg23759710	-0.0590837	-1.24693	0.212678	0.465466
cg08362785	0.190394	3.76629	0.000174072	0.00594558	**
cg22590032	0.130618	1.92911	0.0539633	0.208204
cg26354221	0.0990785	1.40845	0.159267	0.396363
cg18217136	0.0463571	0.918782	0.358402	0.602333
cg12728588	0.0959807	1.76431	0.0779448	0.258149
cg02481950	0.127275	2.52769	0.0116146	0.0837032	*
cg09038267	0.0676458	1.52654	0.12715	0.344068
cg01242348	0.03491	0.748933	0.45405	0.679123
cg01818539	0.0137395	0.476069	0.634116	0.800532
cg01798813	0.092338	2.11695	0.0344782	0.162308	*
cg24678869	0.0680582	1.39656	0.162815	0.400877
cg18280125	0.0361713	1.84176	0.0657674	0.235536
cg25508605	-0.00434291	-0.0656979	0.94763	0.97098
cg11020638	-0.100738	-1.70443	0.08857	0.273624
cg02213678	0.0108329	0.347471	0.728301	0.865291
cg17827328	-0.014121	-0.833008	0.405013	0.642272
